# Supplementary material for: Contrasting patterns of nucleotide polymorphism suggest different selective regimes within different parts of the PgiC1 gene in Festuca ovina L
Source: Hereditas. 2017 May 18;154:11. doi: 10.1186/s41065-017-0032-6 (PMC5437402; doi:10.1186/s41065-017-0032-6)
Supplement: Supplementary file 1 — File S1. The aligned multiple-species homologous amino acid sequences acquired from the Consurf Server. (TXT 96 kb) [file 41065_2017_32_MOESM1_ESM.txt]

File S1. The aligned multiple-species homologous amino acid sequences acquired from the Consurf Server. Related information for each sequence (except for the first, input sequence) is just above the sequence, starting with ‘>’ and including the UniRef entry (before ‘|’) and the taxonomic information (after ‘|’). The letter within the sequence represents the one-letter abbreviations of amino acids. ’-‘ = aligned gap.

>Input sequence
ISDTDQWKALQAH-VGAI-HKTHLRDLM-ADADRCKAMTAEFE-------GIY-LDYARQ
QATTETIDKLFKLAEAAKLKEKIEKMFNGDKINSTENRSVLHVALRAPRDAVIH---SDG
VNVVPEVWAVIDKIKQFSETFRSGSWVGATGKQLTNVVSVGIGGSFLGPLFVHTALQTDP
EAAESAKGRQLRFLANVDPVDVARSIKGLDPETTLVVIVSKTFTTAETMLNARTIKEWIV
SSL----GPQA------VSKHMIAVSTNLKLVKEFGIDPNNAFGFWDWVGGRYSVCSAVG
VLPLSLQYGFPIVQKFLEGASSIDNHFRTSSFEKNLPVLLGLLSVWNVSFLGYPARAILP
YSQALEKLAPHIQQLSMESNGKGVSIDGVRL-PYEAGEIDFGEPGTNGQHSFYQLIHQG-
RVIPCDFIGVIKSQQPVYLKGETVSNHDELMSNFFAQPDALAYGKT---PEQLRSENVS-
--------ENLIPHKTFQGNRPSLSFLLSSLSAYEIGQLLAIYEHRIAVQGFIWGINSFD
QWGVELGKSLASQVRKQLHASRMEG---KPV---E-GFNPSSASLLARY

>UniRef90_UPI00035D67EF_4_539 | Tax=Methylobacter
LTTSDAWKAIQNH-YHQI-HKHSMRDSFEGDSNRFNKFSLTFN-------DIL-FDYSKN
RINDQTLPLLIELARHAGLESKIQSMFSGAIINNTEHRAVLHTALRNRSNQPVY---VDG
QDVMPQINKVLAKMRTFCDSVRSGKWQGYTGKAITDIVNIGIGGSDLGPKMASTALTPYA
-----TDALKVHFVSNVDQADLIETLKSLSPETTLFLVASKKFNTHETMTNAKSARNWLL
ASA-K--DQKA------IAKHFVAISTDVDRIAEFGIDANNMFEFWDWVGGRYSLWSSIG
-LSIALYVGMDNFEQLLQGAYEVDQHFRNTPFEKNIPVIMGLLGIWYNNFFNAESHAILP
YDQSMRYLADYFQQGDMESNGKSIDMNGEKV-DYSTGQIIWGQPGTNGQHAFYQLIHQGT
KLIPCDFLAPAQSHYHL------PEHHDILISNFLAQPEALMKGKS---AEEVKRELTPT
E-RID---PVLVASKVFDGNKPSNAFLFKKLTPKTLGSLIALYEHKIFVQGVIWNINSFD
QMGVELGKVLAQAILPELQN----D---ETI---T-SHDCSTNALINAY

>UniRef90_UPI0004AB99A5_9_544 | Tax=Streptomyces natalensis
LDQMPEWTALNKH-REQL-GEVHLRELFDRDPGRAGRYTLQVG-------DLF-LDYSKH
LVTDETLRLLGELAEATGVARLRDAMFRGEKINVTEGRAVLHTALRAPGSAVIE---VDR
ENVVPAVHAVLTKMATFAERVRSGAWKGHTGKRIKTVVNIGIGGSDLGPAMAYEALRAYT
-----HRDMQFRFVSNVDGADLHEAVRDLDPAETLFVIASKTFTTIETITNATSARDWLL
TGLRA--GEEA------VAKHFVALSTNAEKVAEFGIDTTNMFEFWDWVGGRYSYDSAIG
-LSLMIAIGPEHFREMLAGFHLVDEHFRTAPPQENAPLLLGLLGIWYGNFWDAQSHAVLP
YSHYLSRFTAYLQQLDMESNGKSVDREGNPV-GWQTGPVVWGTPGTNGQHAYYQLLHQGT
KMIPADFLGFAEPVADL--RPGLVAQHDLLMANLFAQTQALAFGKT---PEEVRAEGVA-
--------EDLVPHKTFRGNHPTTTILATELSPSVLGQLIALYEHKVFVQGAVWNIDSFD
QWGVELGKVLAKRVEPALTE----G---AEV---P-GLDASTAGLVAKY

>UniRef90_F2UG07_2_543 | Tax=Salpingoeca rosetta (strain ATCC 50818 / BSB-021)
--DSAAWKALQEH-YDTVGKSLNMRELFASDAKRFKDFSLKLDF---GEGDFL-VDFSKN
RVNKDTMKLLFDLARERGVEAGRDKMFSGEPINFTEGRSVLHIALRNRSNTPIL---VDG
KDVMPSVNAVLDHMKEFTEAVRSGAWKGYSGKAITDVVNIGIGGSDLGPYMVTEALKPFG
------GPINVHFVSNIDGTHMAEALKKVNPETTLFVVASKTFTTQETITNATTAKNWFL
ETA-K--DHAH------IAKHFIALSTNKEKVAEFGIDTANMFEFWDWVGGRYSLWSAIG
-MTIALYVGFDNFAELLAGGHAMDQHFKTAPLEQNVPVVLALLGIWYNNFFGAQTHALLP
YDQYMHRFAAYFQQGDMESNGKYVTRDGSKV-SVSTGPIVWGEPGTNGQHAFYQLIHQGT
KLVPADFIAPVDTHNSI----AGGEHHSILLANFLAQTEALMRGKT---AGEADEELEKT
G-VPAAKKAKILPHKVFEGNRPTNSIVVQKMTPKTLGALIAMYEHKIFTQGWIWNINSYD
QWGVELGKQLAKVILPELKG----A---GQV---S-THDASTNGLINH-

>UniRef90_A0A060Y572_3_546 | Tax=Oncorhynchus mykiss
LTHDPTFQKLEKWYHEHA-LHLNMRKMFEEDKERFHKFSTTLKT---DHGDIL-IDYSKN
LITEDVMKMLVELGKSRGIEATRDKMFHGDKINFTEGRAVLHVALRNRSNHPIM---VDG
HDVMPEVNKVLEKMKGFCHKVRSGEWKGWTGKSITDVVNVGIGGSDLGPLMVTEALKNYS
-----KGGPRVHFVSNIDGTHIAKTLAELNAETTLFIVASKTFTTQETITNAESAKEWFI
EHA-K--DKSA------VAKHFVALSTAGPLVKAFGIDPDNMFGFWDWVGGRYSLWSCIG
-LSIALHIGYDNFEKLLEGAHWMDNHFKTAPVEKNAPMLLALLGVWYINFFQAETHAMLP
YDQYMHRFAAYFQQGDMESNGKYITIHGKRV-NYHTGPIVWGEPGTNGQHAFYQLIHQGT
RMVPADFLIPAQTQHPI----RESKHHKILMANFLAQTEALMKGKT---TEEAKKELEAG
G-LTGEALETILPHKVFQGNKPTNSIVFKKLNPFTLGALIAMYEHKIFVQGVMWEINSFD
QWGVELGKALCKKIEPELHG----S---NEV---H-SHDSSTNGLIN--

>UniRef90_G7CJ70_11_547 | Tax=Mycobacterium thermoresistibile ATCC 19527
ITATPAWQALSRH-HGEI-RDRHLRELFAEDPDRGTELALTVG-------DLY-IDYSKH
RVTRETLGLLVELARTAGLEQHRDAMFAGAHINTSEDRAVLHTALRLPRDAELV---VDG
QDVVADVHEVLDRMGDFTDRLRSGEWTGATGQRITTVVNIGIGGSDLGPVMVYDALRHYA
-----DAGISARFVSNVDPADLVAKLDGLDPATTLFIVASKTFSTLETLTNATAARRWLT
EAL----GEDA------VARHFVAVSTNHRLVEEFGIDTANMFGFWDWVGGRYSVDSAIG
-LSVMAVIGRERFAQFLAGFRTVDEHFRTAPLERNAPVLLGLIGLWYNNFFGAQSRAVLP
YSNDLSRFAAYLQQLTMESNGKSVRADGSPV-TCDTGAIFWGEPGTNGQHAFYQLLHQGT
RLIPADFIGFSEPTDDLPTADGTGSMHDLLMSNFFAQTQVLAFGKT---AAQIAAEGTP-
--------AELVPHRVMPGNRPTTSILGTKLTPSVVGQLIALYEHQVFTEGVIWGINSFD
QWGVELGKTQAKALLPVIAG----D---EVP---PPQSDSSTDALVRRY

>UniRef90_F0S6B6_7_542 | Tax=Pedobacter saltans (strain ATCC 51119 / DSM 12145 / JCM 21818 / LMG 10337 / NBRC 100064 / NCIMB 13643)
FTETQAYEYLAHH-MMDM-SEKHLRDLFKEDPKRFEKFSIQFN-------DIL-VDYSKN
RIDDKTVALLIQLAKECKLDEAINSMFSGEKINETEDRAVLHTALRNRSNSPVY---VDG
EDVMPLINGVLAKMKKFTEAIIGGEWKGFTGKNITDVVNIGIGGSDLGPVMVTEALKAY-
-----KTRLNLHFVSNVDGTHIVETVKNLNPETTLFLIASKTFTTQETMANAHTAREWFL
KSG-A--NESD------VAKHFAALSTNVEGVSKFGIDTANMFEFWDWVGGRYSLWSAIG
-LPISLSVGFDKFEELLAGAHEMDNHFKTASFEQNIPVTLALLGIWYNNFFEAETQAILP
YDQYMHRFAAYFQQGDMESNGKYVDRSGKAV-HYETGPVIWGEPGTNGQHAFYQLIHQGT
KLIPCDFIAPAKSHNPI------GEHHTLLLSNFFAQTEALMNGKT---EDEVKAEL--A
G-KSPEEIAKITPFKVFEGNRPTNSILVKEITPRTLGSLIAMYEHKIFTQGVIWNIFSFD
QWGVELGKQLAGKILPELRN----D---DEI---T-SHDGSTNGLINKF

>UniRef90_A8QXK9_3_546 | Tax=Anguilla anguilla
LTSDPNYQKLEQWFKTHA-GSLSMRQMFDADKDRFSKFSTTLKT---DDGDIL-LDYSKN
LINEEVMHMLVDLAKSRGVEAARERMFTGEKINFTEGRAVLHVALRNRSNTPIM---VDG
QDVTPEVNKVLEKMKGFCHKVRSGEWKGYTGKSITDVVNVGIGGSDLGPLMVTEALKPYS
-----KGGPRVWFVSNIDGTHIAKTLAELNAETTLFIVASKTFTTQETITNAESAKEWFL
AAA-K--DPAA------VSKHFVALSTNGPKVKDFGIDPENMFGFWDWVGGRFSLWSAIG
-MSIALHIGFENFEKLLSGAHWMDNHFRTAPLEKNAPVLLAMLGIWYINFFQMETHVMLP
YDQYMHRFAAYFQQGDMESNGKYITNHGTRV-NYHTGPIVWGEPGTNGQHAFYQLIHQGT
RMVPADFLIPVQTQHPI----RNNLHHKILMANFLAQTEALMKGKT---TEEAKKELEAG
G-LSGEALEKLLPHKVFPGNKPTNSIIFKKLTPFILGVLIAMYEHKIFLQGTIWEINSFD
QWGVELGKQLAKKIEPELQD----T---TEV---H-SHDSSTNGLIN--

>UniRef90_UPI00048EE560_4_541 | Tax=Desulfocurvus vexinensis
IALSPAWKALEEH-YREM-SSLHMRELFAKDPERFARFSLRLG-------PVL-LDYSKN
RITERTMALLMDLARQAQVPERREAMFAGQPINVTEGRAVLHTALRNRSARPVL---VDG
QDVMPGVRAVLGRMGAFAKAVRGGAWLGHTGRRITDVVNIGIGGSDLGPTMVCRALAHYA
------DGPAPHFVSNVDGTHIHETLRRLNPETTLFIVASKTFTTQETMMNAATAKRWFL
ESG-A--AKKD------VARHFVALSTNARAVAEFGIDPANMFEFWDWVGGRYSLWSAIG
-LSIALTVGMARFEELLEGAFLADEHFRSAPLEQNIPVVLAMLGVWYNNFFGCGTHAILP
YDQYLDRFPAYFQQGDMESNGKSATLDGTLV-DYGTGPVVWGEPGTNGQHAFYQLLHQGT
KLVPCDFLCAANPLNPV------GDHHRVLVSNFLAQTEALMRGRN---LEETEAALRAE
G-HADAEIARLLPHKAFAGNRPSNSLLYERLTPATLGTLIALYEHKIFVQGVVWNINSFD
QWGVELGKQLAKAILPELSA----K---PDP---A-AHDASTNGLIAAY

>UniRef90_Q3JCN1_5_543 | Tax=Nitrosococcus
LAQARSWASLLQH-YGCI-KKQHMRDLFAADPQRFDKFSLIFN-------GIL-FDFSKN
RITEETLKLLLDLARERELQQGISRMFAGEPINNTENRPVLHVALRNRANRPIM---VKG
KDVMPQVNVVLERMGKFCDRVHRGQWRGFSGERLTDIVNIGIGGSDLGPAMVTEALQPYA
-----KSGFRVHFVSNIDGTQLAETLKTIRPETALFVISSKTFTTQETLTNAHSARNWFL
RAA-P--DDKA------IAKHFIAVSTNRSEVEKFGIDPCNMFEFWDWVGGRYSLWSAIG
-LSIALYLGMENFEQLLEGAHEMDKHFQETPLKQNIPVIAALVGIWNINFLGAQSHAVLP
YDQYLERFPAYLQQLEMESNGKHVTRGGASV-NYATGNVIWGAPGTNGQHAFFQLLHQGT
PLITADFLASAESHNPL------GEHHQILLSNFFAQTEALMKGKD---EAEVRAELEEA
N-LAKGEVEALIPHKLFDGNRPSNSFLFSKLTPWTLGALIAFYEHKVFTQGLIWDINSFD
QWGVELGKQLATTILPELQG----G---EEV---N-SHDSSTNGLINYY

>UniRef90_A0SNW8_4_537 | Tax=Trimastix pyriformis
-------EALKQH-YEQI-KNVHMRDMFAQDHNRAAKFSVRLD---SESDFMV-FDYSKN
RVTEETMNLLLRFAREKQLNEHIEAMFRGDAINTTEKRAVLHTALRNLTGTPVL---VDG
KNVMPDVMAVLAHMREFSSAVRSGRWLGYTGKPITDVVNIGIGGSDLGPVMVTEALKPYS
------GQIRAHFVSNVDGTHIAEVTKKLNPETCLFIISSKTFTTQETMTNAASARSWWL
DHT-H--APEM------VKRHFVAVSTNTKAVREFGIDTANMFEFWDWVGGRYSLWSAIG
-LSICLSVGYEWFEELLRGAEAMDRHFRTAPLEQNIPVLMGMLGIWYNDFFHCESHAVLP
YDQYLHRFAAYLQQLDMESNGKHIRLDGSPV-EVPTGAVVWGEAGTNGQHAFYQLIHQGT
HVIPADFVMPLETHNPV------GPHHAMLMSNCIAQTEALMVGKS---LETVKAELRAE
GKLSASEIEVLAPHKTFDGNRPTNTIVLRKVTPRSLGMLIALYEHKVFVEGIMWGINSFD
QWGVELGKVLAKAILPELTA----P---SFA---H-GHDASTNALID--

>UniRef90_UPI0004152C92_4_541 | Tax=Desulfovibrio inopinatus
LTESGAWKALLAH-YEEI-KNVRMRDLFAEDTGRFDAFSLQLD-------DII-FDYSKN
RITAETMEKLCALAQERGVPDMIEAMFSGKKINVTENRAVLHIALRNRSNTPIM---VDG
EDVMPAVNAVLDKMERFTEQVRSGAWKGYTGKSITDVVNIGIGGSDLGPVMATQALAHYC
------GNLKTHFVSNVDGTHFAETAKHLDPETTLFIIASKTFTTQETMTNAATARAWLL
ESL-H--DNAA------IARHFVALSTNTEKVAEFGIDTQNMFEFWDWVGGRYSLWSAIG
-LSIALAIGMENFKELLAGAHAVDNHFRTTPLERNIPVIMGLLGVWYNNLFGAQSQAILP
YDQYLHRFPAYFQQGDMESNGKGVTKDGVFV-DYSTGPIIWGEPGTNGQHAFYQLIHQGT
KLIPCDFIVPAKSLNPL------GDHHRLLVSNFLAQTEALMKGKT---EEEAKQELSAK
G-ITGEELDRLAKAKTFPGNRPTNSILFEKLTPNTLGKLIALYEHKIFTQGIIWNINSFD
QMGVELGKKLAIDIQGELLD----D---TPV---T-SHDSSTNGLINAF

>UniRef90_UPI0003338862_4_546 | Tax=Echinops telfairi
LTRDPQFQKLQEWHRQHG-SELNLRKLFQADQDRFGRLSLTLDT---NHGQIL-LDYSKN
LVTEKVMQMLVDLAKSRGVETARDNMFSGKKINFTEDRAVLHVALRNRSNTPIL---VDG
KDVMVEVNKVLDKMKSFCERVRSGEWKGYTGKPISDVVNIGIGGSDLGPLMVTEALKPYS
-----AGGPRVWFVSNIDGTHITKTLASLNPETSLFIIASKTFTTQETITNAETAKEWFL
LSA-K--DPAA------VAKHFVALSTNTTKVKEFGIDPQNMFEFWDWVGGRYSLWSAIG
-LSIALHVGFDNFEQLLSGAHWMDQHFRTAPLEKNAPVLLALLGVWYINIFGCETQGLLP
YDQYLHRFAAYFQQGDMESNGKYITKTGTRV-DYQTGPILWGEPGTNGQHAFYQLIHQGT
RMIPCDFLIPVQTQHPI----RKGLHHKILLANFLAQTEALMKGKT---PEEARKELQAS
G-KSPEELEKLLPHKVFEGNRPTNSIVFTRLTPFMLGALIAMYEHKIFVQGIIWDINSFD
QWGVELGKQLAKKIEPELEG----N---APV---T-SHDSSTNGLI---

>UniRef90_T1NQ13_1_538 | Tax=Triticum urartu
-TQTAAWKALEQH-FQTI-NETDIASLFAQDPQRFTHFSTTFED------KIL-VDYSKN
RITQETLDKLLNLAKECDLSGAIKSMFAGEKINRTEDRAVLHIALRNRSNSPIL---VDG
KDVMPEVNAVLEKMKHFSARIISGEWKGYTGKAITDVVNIGIGGSDLGPYMVTEALKPY-
-----KNHLSMHFVSNVDGTHIAETLKPLDPETTLFLVASKTFTTQETMTNAHSARDWFL
AKA-G--DAQH------VAKHFAALSTNSSAVSEFGIDTDNMFEFWDWVGGRYSLWSAIG
-LSIALSIGFDNFEQLLSGAHAMDNYFAQTPAEKNLPVTLALIGLWYNNFFGAETEAILP
YDQYLHRFAAYFQQGNMESNGKYVDRDGNPV-DYQTGPIIWGEPGTNGQHAFYQLIHQGT
KMIPCDFIAPAVTHNPL------SDHHDKLLSNFFAQTEALAFGKS---KEAVEKEFADA
G-RSAQDVAHIVPFKVFEGNRPTNSILLKEITPYSLGALIAMYEHKIFTQGAILNIFTFD
QWGVELGKQLANRILPELKA----E---EKI---S-SHDSSTNGLINQY

>UniRef90_UPI00035E5431_4_542 | Tax=zeta proteobacterium SCGC AB-137-I08
LTKSSAWQALQAH-YESM-KGVHMRNLFAEDNTRFERFSLQLN-------DLL-VDYSKN
ILTDETKKLLMDVARERGVEDMRNRMYAGEAINNTEDRAVLHVALRNRSNRPIK---VDG
KDVMPEINAVLDRMRDFTEKVRSGEWKGCTGKRITDIVNIGIGGSDLGPVMVCEALKPYG
-----KDDLKVHFVSNVDGTQMVETLKGLSREQTLFVIASKTFTTQETLTNAKTARNWFL
TRG-G--SKAA------VAKHFVAVSTNAKAVENFGIDTEHMFEFWDWVGGRYSLWSAVG
-LSVALYLGMDNFECMLAGAHDMDEHFRTAPLEENIPVVLGMLGVWYNNFWHADSHAILP
YDQYMHRFSAYFQQGDMESNGKSVTRDGEAV-DYSTGPIIWGEPGTNGQHAFYQLIHQGT
KLVTSDFLAPIDSKNPI------GQHHMILLSNFFAQTEALMCGKT---EQEVRTELEVS
G-IESEALEALLPHKVFAGNKPSNSILFQKLNPRVLGSLLAMYEHKIFVQSVIWDVNAYD
QWGVELGKQLARKILPELMF----D---DEV---E-SHDASTNGLINYY

>UniRef90_UPI000375F49B_8_545 | Tax=Flexithrix dorotheae
-TLTHAWKELTVD-HEVL-KRANIKNLFENDPERFKKYSLKFE-------DIL-VDFSKN
ILDESVFEHLLELAGEIRLIEAIEKMFSGDKINMTEDRAVLHVALRNRSNTPIL---VEG
KDVMPEVNAVLDQMESFSNKIISGEWKGYTGKPITDIVNIGIGGSDLGPVMVTEALKPYW
-----KPNMNVHFVSNVDGTHIAETLKKVNPETTLFMIASKTFTTQETMTNAHSARDWFL
NAA-G--DKEH------VKKHFVALSTNKKGVEDFGIDPQNMFVFWDWVGGRYSLWSAIG
-LSISCTIGFENFSALLEGAHAMDNHFKNESFEKNIPVILALLGVWYGNFFDAETEAILP
YDQYMHRFAAYFQQGNMESNGKYVDRTGEKV-DYNTGPVIWGEPGTNGQHAFYQLIHQGT
RIIPCDFLAPAISHNPL------SDHHPKLLSNFFAQTEALMKGKT---KAEVVEELEKS
G-ASKEDIEKITPFKIFEGNRPTNSILFKKLDPRTLGALIAMYEHKIFVQGVIWNILSFD
QWGVELGKQLAKKILPELGG----D---EDI---S-SHDSSTNGLINAY

>UniRef90_A1BLL7_5_548 | Tax=Helianthus
ISDTASWKDLKAH-VGEI-DKTHLRDLM-TDTDRCKSMMLEFD-------GIF-FDYSRQ
RATVNTVSKLFKLAEEAHLKQKINSMFNGEHINSTENRSVLHVALRASKDATIN---SDG
KNVVPDVWQVLDKIKEFSDKVRNGSWVGATGKALTNVVAIGIGGSFLGPLFVHTALQTDS
EASKLAGGRQLRFLANVDPVDVARNISGLDPETTLVVVVSKTFTTAETMLNARTLREWIS
SAL----GPQA------VSKHMVAVSTNLKLVEKFGIDPNNAFAFWDWVGGRYSVCSAVG
VLPLSLQYGFSVIEKFLAGARSIDQHFHSAPFESNIPVLLGLLSVWNVSFLGYPARAILP
YTQALEKLAPHIQQVSMESNGKGVSIDGVRL-PFEAGEIDFGEPGTNGQHSFYQLIHQG-
RVIPCDFIGIVKSQQPVYLKDEVVNNHDELMSNFFAQPDALAYGKT---PEQLQSENVA-
--------PHLVPHKTFTGNRPSLSLLLPSLDAYRIGQLLAIYEHRIAVEGFVWGINSFD
QWGVELGKSLASQVRKQLHASRKKG---ESV---E-GFNFSTTKLLTRY

>UniRef90_I0S2G7_5_541 | Tax=Mycobacterium phlei RIVM601174
ISTTPAWQALKRH-HAEI-GSKHLREIFAEDPARGTELAATVG-------DLY-IDYSKH
RVTRETLGLLVELARAAGLEERRDAMFSGEHINTSEDRAVLHTALRLPRDASLV---VDG
QDVVADVHEVLDRMGDFTDRLRSGEWTGATGERIETVVNIGIGGSDLGPAMVTQALRHYA
-----DAGISARFVSNVDPADLVAKLDGLNPATTLFIVASKTFSTLETLTNAVAARRWLT
SAL----GDAA------VSQHFVAVSTNRKLVDDFGINTDNMFGFWDWVGGRYSVDSAIG
-LSVMAVIGRERFAEFLSGFHTVDEHFRTAPLESNVPALLGLIGLWYNEFFGAETRAVLP
YSNDLARFAAYLQQLTMESNGKSVRADGSPV-TTSTGEIFWGEPGTNGQHAFYQLLHQGT
RLVPADFIGFSQPTDDLPTGDGTGSMHDLLMSNFFAQTQVLAFGKT---AEEIAAEGTP-
--------PEVVPHKVMPGNRPTTSILATKLTPSVLGQLIALYEHQVFTEGVIWGIDSFD
QWGVELGKTQAKALLPVITG----E---GAP---APQSDSSTDALVRRY

>UniRef90_A0A088F6L1_7_544 | Tax=Sphingobacterium
FTQTAAYRYLADH-YITI-NEHSLKDLFDQDSFRFEKYSIEFN-------DIL-LDYSKN
RVNDETVALLRQLAKECHLSEAIEVMFQGEKINETEGRQVLHTALRNQSGKPVL---VDG
QDVMPDVHAVLAQMESFTNRILSGEWKGYTGKAITDVVNIGIGGSDLGPVMVTEALKAY-
-----RTHLNMHFVSNVDGTHIVEAIKDLDPETTLFLIASKTFTTQETMANANSARAWFL
KSG-A--QQED------VAKHFAALSTNTAAVAAFGIDTKNMFQFWDWVGGRYSLWSAIG
-LSISLAVGYDNFKELLIGAYEADEHFRTTPFEENIPITLALLGIWYNNFFEAESHAILP
YDQYMHRFAAYFQQGDMESNGKYVDRNGNRV-DYQTGPIIWGEPGTNGQHAFYQLIHQGT
KLIPCDFIAPAISLNPI------GQHHQMLLSNFFAQTEALMNGKS---EETVVAELKAA
G-KSEEEIEKLKAFKVFEGNRPSNSILLKKVTPRSLGTLIALYEHKIFVQGIIWNVFSFD
QWGVELGKQLAGQILPELES----E---DII---T-THDSSTNGLINQY

>UniRef90_L0G4J9_37_573 | Tax=Echinicola vietnamensis (strain DSM 17526 / LMG 23754 / KMM 6221)
-TQTAAWKKLSQL-ADQK-KSQTIQSLF-ADSSRFDKFSARFE-------DIL-VDYSKN
RVDDEVLSTLFELAKETELTSAIEAMFTGGHINQTEDRAVLHTALRNRSNNPVE---VDG
KDVMPEVNAVLEQMKVFADKVNSGAWKGFSGKPIKSLVNIGIGGSDLGPVMVTEALKPYQ
-----NEQLDIHFVSNVDGTHMAETLKKVDPETTLFFIASKTFTTQETMTNAHTARSWFL
DHA-K--DEAA------VAKHFVALSTNAEAVSAFGIDTDNMFAFWDWVGGRYSLWSAIG
-LPIACAIGFDNFEKLLEGAHAVDKHFRGTDFESNIPVILALIGIWNTNFLGAASEAILP
YDQYLHRFAAYFQQGNMESNGKYVSRNGEKV-DYTTGPIIWGEPGTNGQHAFYQLIHQGT
HLIPCDFIAPAISHNPV------GDHHPKLLSNFFAQTEALMNGKS---LEEVKEELTKA
G-KSAAEIAKLAPHKVFEGNRPTNSILVKKVDPYTLGCLVAMYEHKIFVQGVIWNIFSFD
QWGVELGKVLAKKILPELEG----E---EKV---S-SHDASTNGLINAY

>UniRef90_P44312_7_545 | Tax=Pasteurellaceae
-THTHAWKSLEAH-KAEL-SNITIQDLFKQEKNRFDDYSLTFNN------QIL-IDFSKN
NINQTTLSHLRQLAQECALDSAKEAMFTGEKINRTENRAVLHTALRNRTNTPVL---VDG
KDVMPEVNAVLAKMKDFCQRIISGEWKGYTGKAITDVVNIGIGGSDLGPYMVTEALRPY-
-----KNHLNMHFVSNVDGTHIAETLKKVNPETTLFLVASKTFTTQETMTNAQSARDWLL
KAA-K--DESA------VAKHFAALSTNAKDVEKFGIDTNNMFEFWDWVGGRYSLWSAIG
-LSIALSIGFENFEALLNGAHEMDKHFLSTPIEQNIPTTLALVGLWNTNFLGAQTEAILP
YDQYLHRFAAYFQQGNMESNGKYVDRDGNVIKNYQTGPIIWGEPGTNGQHAFYQLIHQGT
TLIPCDFIAPAQRHNPL------ADHHNKLLSNFFAQTEALAFGKT---KEEVEAEFVKA
G-KSLDDVKNIVPFKVFTGNKPTNSILVQKITPFTLGALIAMYEHKIFVQGVIFNIFSFD
QWGVELGKQLANRILPELTD----S---EKV---A-SHDSSTNGLINQF

>UniRef90_UPI0003627571_7_543 | Tax=Echinicola pacifica
-TQTDAWKKLLRL-AEKK-KDQTIKALF-EDKLRFDKYSARFE-------DIL-VDYSKN
RVDDEVIQTLFELATETDLKEAIDSMFSGEHINQTEDRAVLHTALRNRSNTPVK---VEG
KDVMPDVNAVLAQMKEFSDKINAGDWKGYTGKPIKSMVNIGIGGSDLGPVMVTEALKSYQ
-----NENLEIFFVSNVDGTHIAETLKKVDPETTLFFIASKTFTTQETMTNAHSARSWFL
EHA-K--DEAA------IAKHFVALSTNSEAVSAFGIDTKNMFAFWDWVGGRYSLWSAIG
-LPIACTIGFDNYEKLLEGAHAMDKHFQSVDFDSNIPVILALIGLWNTNFLGATSEAILP
YDQYMHRFAAYFQQGNMESNGKYVSRNGEKV-DYSTGPIIWGEPGTNGQHAFYQLIHQGT
HLIPCDFIAPAISHNPV------GDHHPILMSNFFAQTEALMNGKS---LDEVKAELAKA
G-KSEAEIEKLAPHKVFEGNRPTNSILVKKVDPFTLGALLAMYEHKIFTQGAIWNIFSFD
QWGVELGKVLAKNILPELSG----D---DKV---S-THDASTNGLINSY

>UniRef90_A3N1E1_7_542 | Tax=Pasteurellaceae
-TQTAAWSALEQH---KA-DNLNIPQLFAEDANRFDKYHLNFEQ------QIL-VDFSKN
AINQKTLELLRQLANECGLASATEAMFSGQKINRTENRAVLHTALRNRSNTPVL---VDG
KDVMPEVNAVLAKMKDFCERIISGSWKGYTGKAITDVINIGIGGSDLGPYMVTEALRPY-
-----KNHLNMHFVSNVDGTHIAEVLKKVNPETTLVLVASKTFTTQETMTNALTAREWLL
AAV-K--DESA------VAKHFAALSTNAKEVAKFGIDTANMFEFWDWVGGRYSLWSAIG
-LSIALSLGFENFEALLSGAHAMDNHFRTAPIEKNIPTTLALIGIWNSNFLGAETEALLP
YDQYLHRFAAYFQQGNMESNGKFVGRDGSPV-THQTGPIVWGEPGTNGQHAFYQLIHQGT
KLIPCDFIAPAQTHNPV------GDHHAKLLSNFFAQTEALAFGKS---KETVEAEFVAA
G-KNLADVAEIVPFKVFTGNKPTNSILVQKITPFTLGALIAMYEHKIFVQGVIFNIYSFD
QWGVELGKQLANRILPELQN----A---EKI---S-SHDSSTNGLINQF

>UniRef90_UPI00037239D7_11_544 | Tax=Streptomyces sp. LaPpAH-108
LTRRPEWTALADH-RAT--PQPHLRELFAADPSRAERYVVKVG-------DLH-IDYSKN
LVTDETLALLQELATATDVFGLRDAMFRGDRINVTEDRAVLHTALRAPREAVIE---VDG
ENVVPGVHAVLDKMAAFADRVRSGEWTGHTGKRIKNVVNIGIGGSDLGPAMAYEALRAFT
-----DRDLTVRFVSNVDGADLHESIRDLDPAETLFIVASKTFTTIETITNATSARQWLL
ETL-G--DEKA------VARHFVALSTNAEKVSGFGIDVDNMFEFWDWVGGRYSFDSAIG
-LSLMIAIGPDRFRELLDGFRIVDEHFRTASAEANAPLLMGLLGIWYNNFFDAQSLAVLP
YSHYLSKFTAYLQQLDMESNGKSVQRDGAPV-EWQTGPVVWGTPGTNGQHAYYQLIHQGT
KLIPADFIGFARPAEEL--SDALKGQHDLLMANFFAQTQALAFGKT---ADEVRAEGVA-
--------EEQVSARTFRGNHPTTTVLAPELTPSVLGQLIALYEHKVFVQGAVWNIDSFD
QWGVELGKVLAKRIEPALTE----G---AQV---P-GLDPSTTALVAAY

>UniRef90_UPI000349BF6F_9_545 | Tax=Dyella ginsengisoli
LTQRPEWQALRAH-AEAR-GQRHLRELFAADPSRGERLTAEAV-------GLY-MDFSKQ
RVDDETLHLLRALAEACDLAGRTRAMFEGGKINTTEGRAVLHTALRAPAHASVE---VDG
ENVIPGVHAVLERMAAFADRVRSGTWLGHTGKPIRNVVNIGIGGSDLGPVMAYEALRHYS
-----RRDMTFRFVSNVDGIDFVEATHDLDPAETLFIVCSKTFTTLETLANAQAARRWSL
AAL-E--DDAA------IARHFVAVSTNEKEVAKFGIDTANMFGFWDWVGGRYSMDSAIG
-LSTMLAIGPDGFRQLLAGFHAMDEHFRSAPLERNLPALMGLIGIWNTDFLGAETVAVLP
YEQYLKRFPAYLQQLTMESNGKGVTLDGRRV-DYATGAIYWGEPGTNGQHSFYQLIHQGT
RLIPCDFIGFGQPLSPL-PLPDGSDQHDLLMANLIAQGEALAFGKT---ADEVRAEGVA-
--------EDLVPHKTFPGNRPSTTLLAERLTPHVLGALVALYEHATFVQGVVWGIDSFD
QWGVELGKVLARRTAAELTD----R---GEP---ELTHDSSTNALIRRY

>UniRef90_L0D942_9_539 | Tax=Singulisphaera acidiphila (strain ATCC BAA-1392 / DSM 18658 / VKM B-2454 / MOB10)
-TRLPVWRALEAH-YQQV-RGLHLSQLFADDPGRGERLSLEAV-------GLY-LDYSKN
RVTDETLTLLLRLAQEARLAERIEAMFQGEKINVTEQRAVLHVALRAPQGESIH---LDG
KDVVPEVHAVLDRMAEFSQRVRSGVWRGATGKRIKNVVNIGIGGSDLGPVMAYEALKHYS
-----DRSLTLRFVSNVDGTDFAEATSDLDPAETLFIVASKTFTTLETMTNAQTARAWSL
AVL-R--DEEA------IAKHFVAVSTNAKAVEAFGIDTANMFGFWDWVGGRYSMESAIG
-LSTMIAIGPDNFRAMLAGSHAMDEHFRTTPFERNLPVLLGLLGIWYTDFFGAETVAVLP
YDQYLKRFPAYLQQLTMESNGKHVTLEGATV-DYATGPVYWGEPGTNGQHSFYQLIHQGT
RLIPCDLIGFCQSLNPL------GEHHDILMSNVFAQAEALAFGKT---AEQVKAEGTP-
--------DWLVPHRTFEGNRPTNVILADRLTPEILGSLITLYEHMVFAQGVIWDIDSFD
QWGVELGKVLAMRIIPELAS----E---TEP---ALAHDSSTNHLIRRY

>UniRef90_I3BUK6_23_545 | Tax=Thiothrix nivea DSM 5205
-------AELRQH-YQSV-RDLHLRDLFAADPQRFERFSLQVG-------SIL-LDYSKN
RITADTLKLLMQLAATADVAGWRERMFQGEKINNTEHRSVLHTALRNRSNTPVM---VDG
ENVMPAVNAVLEQMGKFAERVRNGEWLGYTGKPIVDVVNIGIGGSDLGPHMVYQALKAYR
-----HPRLDMHYISNVDGAHVVEKLESLDPETTLFIVASKTFTTQETMTNAHYAREWFL
QRA-G--DEAH------IAKHFVAVSTNQDAVAGFGIDTANMFEFWDWVGGRYSLWSAIG
-LSIVLAVGADNFAALLGGAHDMDKHFRSAPLEQNMPVILAMLGVWYSNFFGAESQAVLP
YDHYLRSLPLYLQQADMESNGKSVDRDSNTV-DYSTGPIIWGTTGINGQHAFYQLIHQGT
RLIPADFIISATAPTGL------HEHHDILMANFLAQTEALMHGRT---LEETIAN----
------GVPAPVAPKVFAGNHPSNALLLDALTPHSLGMLIALYEHKIFVQGIVWNLNSYD
QWGVELGKQLAKRIQPELQA----S---TAV---T-THDASTNGLINHY

>UniRef90_Q0YQ72_3_539 | Tax=Chlorobium ferrooxidans DSM 13031
LSRSAAWSALVSH-KHET-ETLHMRELFRNDSQRFERFSLRCG-------ELL-LDYSKN
RITPRTMELLVELARNAGVEAKRSAMFEGQAINSTENRAVLHTALRRPSGYALE---VEG
LNLSEEIADVLLQMKGFCERIISGTWKGYTGKVLTDVVNIGIGGSDLGPCMVTEALRPFA
-----HGGLQVHFVSNIDGTHITETLKKLDPETTLFIIASKTFTTQETLTNAMSAREWFL
RHA-A--SESH------IARHFAAVSTNRAKVVEFGIDEANMFRFWDWVGGRYSLWSSIG
-LSIALYLGFERFEELLQGAWAMDEHFLNEPLEHNIPVLLALLGVWYNNFFSVSSHAVIP
YDQYLHRFPAYLQQLDMESNGKRVNRDGNTV-DYATGPVIWGEPGTNSQHAFFQLLHQGT
GFIPADFIVPLQSQNPA------GEHHDILLSNCFAQTEALMKGKT---AEEVRLELEAA
G-MEPSALEALLPHKVFPGNRPTNTILLDELTPFNLGKLIAMYEHKVFVQGVIWDINSFD
QWGVELGKQLAKAIYPEIQG----T---QTV---T-AHDCSTNALIN--

>UniRef90_G3NY86_3_545 | Tax=Gasterosteus aculeatus
LTNDPNYKKLEQWYKANG-GSLVMRDMFQRDQDRFSTFSTTLQT---EDGEIL-LDYSKN
LINQEVMAMLLAMAKSRGVEEARDQMFSGEKINFTEGRAVLHVALRNRSNTPIK---VDG
QDVMPEVNRVLDKMKTFCHRVRSGEWKGFSGKSITDVVNIGIGGSDLGPLMVTEALKPYS
-----SGGPKVWFVSNIDGTHLAKTLAPLNAESTLFIIASKTFTTQETITNAESARDWFL
QTA-N--DKSA------VAKHFVALSTNAVKVKDFGIDPANMFEFWDWVGGRYSLWSAIG
-LSIALHIGFENFEQLLSGAHWMDNHFRSVPLEQNVPVLLAVLGVWYINFFQAETQAMLP
YDQYMHRFAAYFQQGDMESNGKYITKDGVRV-NYHTGPIVWGEPGTNGQHAFYQLIHQGT
RMIPADFLIPAQSQHPI----RDNLHHKILAANFLAQTEALMKGKN---SEEARAELEAG
G-LKGDALLQLLPHKVFEGNKPSNSIVFKKLSPFVLGALIAMYEHKIFVQGVMWGVNSYD
QWGVELGKQLAKKIEPELQD----G---CEV---S-SHDSSTNGLI---

>UniRef90_UPI0004274942_7_543 | Tax=Algoriphagus terrigena
-TTTPAWTRLLEL-VEKH-KNDTIASHF-QFPGRFDEFSVRFE-------DLL-VDFSKN
RISDGILAALMDLARETGVHEAIEEMFTGVAINETENRAVLHTALRNRKGHPVY---VDG
KDVMPDVNAVLAQMKGFADQIHGGKWLGYTGKSIKSLVNVGIGGSDLGPVMVTEALKPFQ
-----NPELEIFFVSNVDGTHIAETLKKVDPETTLFFIASKTFTTQETMTNAHTARSWFL
EKA-K--DEAA------VAKHFVALSTNAKSVEAFGIDTANMFAFWDWVGGRYSLWSAIG
-LPIACVIGFDNFEKLLSGAHSMDEHFRHTAFERNIPMVLAMIGIWNTNFQGATSEAILP
YDQYMHRFAAYFQQGNMESNGKYVTRSGESV-NYSTGPIIWGEPGTNGQHAFYQLIHQGT
HLIPCDFIAPAISHNPI------GDHHPKLLSNFLAQTEALMKGKS---LEEVSAEMKKA
G-KSDEEIAKIAPHRVFEGNRPTNSILVKEITPYTLGQLIAMYEHKIFVQGVVWNIFSFD
QWGVELGKVLANGILPELAG----D---GEV---T-SHDCSTNGLINAY

>UniRef90_A0A066RJ08_8_545 | Tax=Photobacterium halotolerans
-TQTPAWQALTAH-FEQA-QDLQLSELFAQDPSRFEKFSAAFGN------DIL-LDYSKN
LITEETLAKLFDLAEQTELKTAIGAMFSGEKINRTEDRAVLHVALRNRSNTPVL---VDG
EDVMPNVNAVLAKMKQFSDRIISGAWKGYTGKEITDVVNIGIGGSDLGPYMVSEALAPY-
-----KTRLNLHFVSNVDGTHIAETLKGLNPETTLFLIASKTFTTQETMTNAHSARDWFL
AEA-Q--DASH------VAKHFAALSTNAEAVSAFGIDTANMFEFWDWVGGRYSLWSAIG
-LSICLSVGYDNFEALLAGAHAMDKHFAEAPLTENLPVILALVGLWYNNFFGAESEAILP
YDQYMHRFAAYFQQGNMESNGKSVDRGGKPV-DYQTGPIIWGEPGTNGQHAFYQLIHQGT
KLIPCDFIAPAVSHNPL------SDHHPKLMANFFAQTEALAFGKT---RAQVEAEFTAA
G-KSLADVAELVPFKVFEGNRPTNSILVKQITPQTLGALIAMYEHKIFTQGVIWNIYSFD
QWGVELGKQLANQILPELAD----Q---TPV---S-SHDSSTNGLINAF

>UniRef90_A8IE23_75_621 | Tax=Chlamydomonadales
VSELPAWQALKEH-VNEI-EKTHLRDLL-HDEARCMSLIKECE-------GIY-GDFTRQ
RVTQKTLELLFELAEQSNLRGKINAMFNGEHINSTEDRAVLHIATRAHRNQKIF---VDG
KDVVPDVWEVLDKIKAFSDKVRNGEWLGVTGKPLKNVVAIGIGGSFLGPLFVHTALRTEP
VAMRCSRDRSLRFLANVDPIDVARALDGLDPEETLVVVVSKTFTTAETMLNARTVRSWLT
SRL----GPDS------VAKHMVAVSTNLKLVKEFGIDPENAFGFWDWVGGRYSVCSAVG
MLPLSLQYGFDLMQEFLAGANNIDEHFKNQPYQDNLPVLMGLTSLWNVSFLGHGAKAILP
YCQALSKLAPHIQQVDMESNGKGVDINGVRL-PFETGEIDFGEPGTNGQHSFYQLIHQG-
RVVPCEFIGIVRSQQSVYLKGEVVSNHDELMCNFFAQADALAYGKT---PEQLRSDNVP-
--------DYLIPHRVFTGNRPSMSIMLPSCTAYTVGQLLAIYEHRIAVQGFIWNINSFD
QWGVELGKVLASKVRTVMNSARTRD---RKILPQD-GFNYSTTRMINKY

>UniRef90_D2SFW9_3_533 | Tax=Geodermatophilaceae
ITESAEWQALAEH-HREL-RDAHLRDLFAEDPQRGTELVVTAG-------DLY-LDYSKN
RLTRETVRLLAALAESVGLRERTEAMFRGEHVNTTEDRAVLHVALRDPRTSGLD---VDG
HDVNAEVHEVLGRMAEFADRVRSGEWTGHTGERIRAVVNIGIGGSDLGPAMAYLALRDYS
-----DRSLTFRFVSNIDPTDLAEATRDLDPATTLFVVASKTFTTQETLTNAKEARRWLV
EGLGG--DEKA------VAKHFVAVSTNAEKVAEFGIDTANMFGFWDWVGGRYSFTSAIG
-LSLMVAIGPEHYRELLDGFHTVDEHFRTAPYEENLPALLGLISVWYVDFFGAQSQAVLP
YSQYLARFPAYLQQLCMESNGKSVRLDGSPV-DVPTGEIVWGEPGTNGQHAFYQLLHQGT
VLVPADFLGFAQPNHDL------DGMHDLFLANFLAQPRALAFGRT---AEEVAAEGTA-
--------PDVVPHKVMPGNHPSNAIVAPKLTPSVLGQLVAAYEHRVFTQGVVWGINSFD
QWGVELGKVMANQLAPKLQS----E---SAP---EYDSDSSTDALVR--

>UniRef90_Q7MZB4_7_544 | Tax=Photorhabdus
-SQTSAWKALEQH-FAQI-KDIHLRELFEQDPDRFAKFSATFDD------QIL-VDFSKN
RITTETLKKLQALAKETDVAGAMRSLFSGEKINCTENRAVLHIALRNRSNTPMM---VDG
EDVMQQVNAVLAKMKDFSERVIHGEWKGYTGKGITDVVNIGIGGSDLGPYMVTEALKPY-
-----KNHLNMHFVSNVDGTHIAETLKALNPETTLFLIASKTFTTQETMTNAHSARDWFL
KSA-G--DEGH------IAKHFAALSTNGQEVKQFGIDTKNMFEFWDWVGGRYSLWSAIG
-LSIALSIGFENFEQLLSGAHAMDQHVANTPFEQNIPVLLALIGIWYNNFFGAETEAILP
YDQYMHRFAAYFQQGNMESNGKYIDRNGHPV-DYQTGPIIWGEPGTNGQHAFYQLIHQGT
KLIPCDFIAPAISHNPL------SDHHSKLLSNFFAQTEALAFGKS---REQVDAEFATS
G-KTVVEVEHVAPFKVFEGNRPTNSILLREITPFSLGALIAMYEHKIFVQGAILNIFTFD
QWGVELGKQLANRILPELKD----D---NRV---V-SHDSSTNGLINRF

>UniRef90_F4FAW0_5_537 | Tax=Verrucosispora maris (strain AB-18-032)
VTTTDEWQALRKH-ADEI-RATHLRDLFAADPERGERLTVEVA-------DLY-VDYSKN
LVTDETLRLLTALAERVGLADRIAAMFAGEHINGTEDRAVLHTALRLPADAALT---VDG
QDVVGDVHAVRQRMAQFADQVRGGQWRGHTGERIRTVVNIGIGGSDLGPVMAYEALKAYR
-----DAGISCRFVSNIDPTDIAEATADLDPATTLFVVVSKTFSTQETLANAHQARRWLL
AGLGG--DEQA------VAKHFVAVSTNAQRVPDFGIDPANMFGFWDWVGGRYSLPSAVG
-LSVMLSIGPARFDEMLAGYHAVDEHFRTAPLAGNAPVLLGLLNVWYTNFLGAQTHAVLP
YSQYLHRFPAYLQQLTMESNGKSVRVDGQQV-SYDTGEIFWGEPGTNGQHAFYQLIHQGT
RLIPADFIAFSEPHHDI------GDMHDLFMSNFFAQTAALAFGRT---AEQVAAEGTP-
--------PELVPHRVMPGNHPTTSIVAARLTPATLGQLVALYEHIVLTEGAIWDINPFD
QWGVELGKVMANQLAPLLTG----A---EPD---LDGLDSSTASLIHRY

>UniRef90_C1F410_11_540 | Tax=Acidobacterium capsulatum (strain ATCC 51196 / DSM 11244 / JCM 7670)
LTQLSAWKALAAH-AEEL-RGQHLRELFAADPERGTKFRLEAE-------GIY-LDYAKN
RITAKTLELLLKLAEESGLRERIDAMFRGEKINITEDRAVLHVALRAPKGATIK---VDG
ENVVPAVHEVLDRMAAFAERVRNGEWKGFTGKPIKNVINVGIGGSDLGPVMAYEALKHYS
-----RRDMNFRFVSNVDGTDFAEATQDLAADETLFIISSKTFTTLETMTNAHTARKWAL
ESL-K--DEKA------IAKHFVAVSTNEKEVTKFGIDTANMFGFWDWVGGRYSMDSAIG
-LSTMLAVGPENFRRLLAGFHAMDEHFRTAAFDKNLPVILGLLSVWYNDFFDAQTVAILP
YEQYLKRFPAYLQQLTMESNGKHVTLSGATV-DYQTGPVYWGEPGTNGQHSFYQLIHQGT
KLIPCDFIGFAKTLNPL------GNHHDLLMANVFAQSEALAFGKT---AEEVKAEGVP-
--------EWLVPHKVFEGNRPSNTLLLKELTPEALGKLIALYEHIVFTQGVVWQVNSFD
QWGVELGKVLAKKIAGELEG----D---AE-----LKHDSSTNTLITRY

>UniRef90_UPI0004C0B815_9_543 | Tax=Streptomyces sp. NRRL S-87
LNRIPEWAALAKH-REQF-ADTHLRELFAADPGRGTAYTLRVG-------DLH-IDYSKH
LVTDETLGLLRDLAAATGVTELRDAMFRGEKINTTEGRAVLHTALRAPADAVVE---VDG
ENVVPAVHAVLDKMAAFAERVRSGEWTGHTGRRIRNVVNIGIGGSDLGPAMAYEALRTFT
-----DRDLTVRFVSNVDGADLYEAVHGLDPAETLFIVASKTFTTIETVTNATSARSWLL
EGLGA---EEA------VAKHFVALSTNAEKVAAFGIDTANMFEFWDWVGGRYSYDSAIG
-LSLMIAIGPDRFREMLAGFRLVDEHFRTAPAEQNAPLLMGLLGVWYGNFFDAQSHAVLP
YSHYLSKFTAYLQQLDMESNGKSVDRDGNPV-EWQTGPVVWGTPGTNGQHAYYQLIHQGT
KVIPADFIGFAEPVGVL--PPALAAQHDLLMANFFAQTQALAFGKT---PEEVRAEGVA-
--------EPLVPHKTFRGNHPTTTVLASSLTPSVLGQLIALYEHKVFVQGAVWNIDSFD
QWGVELGKVLAKRIEPALTG----A---AEV---G-GLDASTQALVATY

>UniRef90_UPI0004855FBE_7_544 | Tax=Chryseobacterium sp. UNC8MFCol
LKDTAAFQKLTAH-FQMI-KDVQIRNLFIEDPHRFSTFSVQWG-------DVL-FDYSKN
RITGETLNLLLELAKEVKLDQAIDKMFAGDKINATEGRPVLHTALRQPKNAVVT---VDG
VNIIPQVHEVLDQMKNFTQDVLSGSWTGYTGKAITDVVNIGIGGSDLGPVMVTEALKAY-
-----KTPLNLHFVSNVDGTHISEVFKHVNPETTLFLIASKTFTTQETMANAHSARSWLL
EAG-A--EIKD------IEKHFVALSTNEAEVEKFGINTRNMFVFWDWVGGRYSLWSSIG
-LSISLGIGYDNFQALLEGAHEADEHFQHVPFEKNIPVIMALLGIWYINFYGAETLGIFA
YDQYLHRFAAYFQQGDMESNGKYIDRNGHVV-DYQTGPIVWGEPGTNGQHAFYQLLHQGT
KLIPSDFIAPAQSLNPL------GEHHKILLSNFFAQTEALMNGKS---AEEVITELQGS
G-KSADEIEQQRKYKVFQGNRPTNSFLLKKITPKSLGKLIALYEHKIFVQGVIWNIFSFD
QWGVELGKQLANAILPELQE----D---HQV---Q-GHDSSTNGLINQY

>UniRef90_UPI0004C4C612_9_544 | Tax=Streptomyces varsoviensis
LDQMPQWNALAKH-RDEL-GEVHLRDLFADDPGRGERYGLQVG-------DLY-LDYSKH
LVTDETLRLLHELAAAAGVSELRDAMFRGEKINTTEGRAVLHTALRAPEAAVIE---VDG
ENVVPAVHAVLTKMQVFSDRVRSGDWKGHTGKPIRTVVNIGIGGSDLGPAMAYEALRAYT
-----ARDLQFRFVSNVDGADLHEAVRDLDPAETLFIIASKTFTTIETITNATSAREWLL
SGLGA--GQEA------VAKHFVALSTNAEKVSEFGIDVDNMFEFWDWVGGRYSYDSAIG
-LSLMIAIGPDRFREMLAGFHLVDEHFRCAPPQENVPLLMGLLGVWYGDFHDAQSHAVLP
YSHYLSKFTAYLQQLDMESNGKSVDRAGEPV-GWQTGPVVWGTPGTNGQHAYYQLLHQGT
KLIPADLIGFAQPVDDL--QPGLVAQHDLLMANLFAQGQALAFGKT---PEEVAAEGVP-
--------EELIPHKTFKGDRPTSTILARELTPSVLGQLIALYEHKVFVQGAIWNIDSFD
QWGVELGKVLAKRIEPALSE----G---AEV---P-GLDTSTEALVARY

>UniRef90_D7DIJ6_4_545 | Tax=Methylotenera versatilis (strain 301)
LTTLPVWQKLCLH-QQSI-ASTHMRDLFANDANRFDKYSLKFT-------DIL-FDFSKH
RINEETLPLLMQLAREANIENWRDRMFAGEKINITENRAVLHTALRNRSNTPVL---VDG
KDVMPEVNAVLAQMRQFSDKVRNGSWLGYTGKRITDIVNIGIGGSDLGPVMVCDALKPYA
-----SPDLQVHFVSNIDGAHLMRALEKCNPETTLFIVASKTFTTQETMTNAMSARTWFL
SAA-Q--DNTH------VAKHFVALSTNAKAVQEFGIDIANMFAFWDWVGGRYSLWSAIG
-LSIALYVGMDNFEALLNGAHEMDNHFKTAPLEQNMPVIMALIGVWYNNFFHVDTNAILP
YDQGMARFPAYLQQADMESNGKFICRDGSRV-KYKTGPVIWGEAGTNGQHAFYQLIHQGT
QIVPCDFLMPVHSHYAI--GKHGYAHHKILLANFLAQTQSLMLGKT---SEEARVELEKQ
G-MSGEALEKLLPHKVFEGNRPSTSIMFDKLTPNTLGKLIALYEHKIFVQGMIWDINSYD
QWGVEYGKQIAQEILPLLTN----E---DKI---S-NFDSSTNGLIN-Y

>UniRef90_UPI000347B875_4_535 | Tax=Deinococcus
LTDLPAWQALEDH-YYEV-QGLHLRDLFAADPQRGERLSAEGA-------GLY-LDYSKH
RVTDETLRRLLALADEAGVARKRDAMFAGEKINVTEGRAVLHTALRAPRDAVIE---VDG
KNVVPDVHEVLERMSDFAERVRGGEWLGFTGQPIKNIVNIGIGGSDLGPVMAYEALRPYA
-----QRDLTVRFVSNIDGTDLTEKVRDLDPAQTLFIVSSKTFTTQETMTNAHSARAWLL
SSL-K--DEAA------IARHFVAVSTNAEAVQKFGIDTANMFGFWDWVGGRYSMDSAIG
-LSVMVAVGTEHFRELLAGFHDMDEHFRTAPAGENLPMLMGLLGIWYNNFFGAETLAVLP
YDQSLAYFPAYLQQLDMESNGKHVTLGGAEV-DYQTGPVVWGQPGTNGQHAFYQLIHQGT
KLIPCDFIGFCRSHHPL------PPHHDLLMANVFAQTEALAFGKT---LEQVLEGGVA-
--------PDIAPHRVFEGNRPTSTLLADQLTPRILGALIALYEHKVFVQGAVWDINSFD
QWGVELGKVLAGKIAPELQA----E---AEP---ELTHDSSTNALIRRY

>UniRef90_R5QPF8_3_538 | Tax=Acetobacter sp. CAG:977
LTDLNAWKALEKN-YAAV-RGLQMRDMFAEDPERFNEFSVSLG-------DFL-VDYSKN
RITKETMSLLIELAKETGVEAMREKMFNGEKINVTENRAVLHTALRNRSDRPVF---VDG
KNVMPQIKAVLEKMKTFSEAVRSGEWKGKTGKEITDVVNIGIGGSDLGPVMVVEALKHYG
-----KDGLNVHFVSNVDGTHMAETLKKLTPETTLFIVASKTFTTQETLTNAKTARDWLV
KAL----GEHA------VAKHFVALSTNTEEVKKFGIDPANMFEFWDWVGGRYSLWSAIG
-LSIAIAVGFENFEELLNGAFEMDEHFRTAPLNENIPVILGLLGVWYHNFFGAEAYAVLP
YDQYLHRLPAYLQQADMESNGKGVTKEGKPV-CYTTGPILFGEPGTNGQHSFYQLIHQGT
HLIPCDFIVPAVSLNES------GDHHPILLSNVFAQAEALMKGKT---AAEVRAELQEQ
G-LSAEKIEALLNHKIFQGNRPSNVIVVTRFDPRTLGKLIAMYEHKIFVQGVIWNVNSYD
QWGVELGKQLAKKILPEIKG----N---KTV---T-THDSSTNGLIN--

>UniRef90_E0CQ39_7_550 | Tax=Vitis vinifera
ICDTEPWKNLRAH-VEDI-KKTHLRDLM-SDTKRCQSMMVEFD-------GLL-LDYSRQ
CATLETMDKLFKLAEAENLKQKIGRMYNGERINSTENRPVLHVALRAPRDSVIQ---SDG
KNVVPDVWKVLDKIQVFSETVRSGSWVGATGKALTDVISVGIGGSFLGPLFVHTALQTDP
EASKFAKGRQLRFLANVDPVDVARNITGLNPETTLVVVVSKTFTTAETMLNARTLREWIS
AAL----GPSA------VAKHMVAVSTNLTLVEQFGIDPNNAFAFWDWVGGRYSVCSAVG
VLPLSLQYGFSVVEKFLKGASSIDQHFYSAPFEKNIPVLLGLLSVWNVSFLGYPARAILP
YSQALEKFAPHIQQVSMESNGKGVSIDGVPL-PFEAGEIDFGEPGTNGQHSFYQLIHQG-
RVIPCDFIGVVKSQQPVYLKGEVVSNHDELMSNFFAQPDALAYGKT---PEQLQNENVP-
--------QHLIPHKTFSGNRPSLSLLLPSLNAYNIGQLLAIYEHRIAVEGFVWGINSFD
QWGVELGKSLASQVRKQLNSARTKG---KPV---E-GFNYSTTTLLKRY

>UniRef90_B4SA68_3_541 | Tax=Pelodictyon phaeoclathratiforme (strain DSM 5477 / BU-1)
LSRSEVWNALLLH-KQEI-ETLHMREMFQDGGNRFEQFSLQWG-------ELM-LDYSKN
RITSRTMELLLDLARSVELEKRRDEMFDGAPINRTENRAVLHTALRRPPGYSLV---VDG
LDLSTEIADVLVQMKDCCERVISGSWKGYTGKRMTDVVNIGIGGSDLGPCMVTEALRPFA
-----HGHLQVHFVSNIDGTHISETLKKLNPETTLFIIASKTFTTQETLTNAMSARAWFL
THA-V--ERSH------IAKHFVAVSTNRSKVVEFGIDDANMFRFWDWVGGRYSLWSSIG
-LSIALFLGFDRFQELLNGACAMDEHFRQSPLEGNIPILLALLGVWYNNFFDVSSHAVIP
YDQYLHRFPAYLQQLDMESNGKRVDLAGNMV-EYATGPVIWGEPGTNSQHAFFQLLHQSP
NFIPADFIVPLKTQNPI------GEHHDILLANCFAQTEALMRGKN---EQEVRQELDAA
G-CDDSEMNMLLPHKVFPGNRPTNTILLKELNPYSLGALIAMYEHKVFVQGIIWGVNSFD
QWGVELGKQLAKAIFPEIQG----S---ETI---S-CHDSSTNALINAY

>UniRef90_Q2NR04_7_544 | Tax=Sodalis
-SHTAAWKALQQH-FATM-KDVQISDLFAQEPERFSSFSATFND------QML-VDYSKN
RITAETLTRLLALAEECGVKEAIAAMFSGEKINRTEDRAVLHVALRNRSNTPIN---VDD
KDVMPDVNAVLVKMKQFCDRVIGGEWKGYTGRIITDIVNIGIGGSDLGPYMVTEALRPY-
-----KNHLNMHYVSNVDGTHIAETIKDLDPATTLFLVASKTFTTQETMTNAHSARDWFL
KTA-G--DEQH------VARHFAALSTNAKAVAEFGIDTENMFEFWDWVGGRYSLWSAIG
-LSIALSLGFDNFEKLLSGAHAMDHHFVSTPLDKNLPVLLALIGIWYNNFFGMETEAILP
YDQYMHRFAAYFQQGNMESNGKYVDREGHPV-SYQTGPIIWGEPGTNGQHSFYQLIHQGT
KIVPCDFIAPAISHNPL------TDHHAKLLSNFFAQTEALAFGKS---REAVEQEFSAA
G-KSPDQVQHVAPFKVFEGNRPTNSILLREITPYSLGALIALYEHKIFTQGAILNIYTFD
QWGVELGKQLANRILPELAQ----D---NPI---D-AHDSSTNGLINRY

>UniRef90_C7PV14_8_545 | Tax=Chitinophaga pinensis (strain ATCC 43595 / DSM 2588 / NCIB 11800 / UQM 2034)
-TATKAWQQLEQH-ASKM-KETHLRTLFAKDADRFDKFTLSFE-------EIL-FDYSKN
ILTEETLQYLLQLAKETGVEEGIKAMFSAEKINATENRAVLHTALRNFSGNPVV---LDG
KDVMPEVHAVLNKMESFTKRIHSGEWKGYTGKPIRYIVNIGIGGSDLGPVMVTEALKPYW
-----KEGIQPYFVSNVDGTHIAETLKKVTPEETLFLIASKTFTTQETMTNALTARQWFL
DTA-K--DEAF------VAKHFAALSTNEKAVTAFGIDPANMFEFWDWVGGRYSLWSAIG
-LSISLTVGFDHFKALLEGAHAVDNHFRTTPLEKNIPAIMALIGLWYGNFFDTATEAILA
YDQYMHRFAAYFQQGNMESNGKYVDRNGQAV-SYETGPIVWGEPGTNGQHAFYQLIHQGT
RIIPADFIAPAISHNPI------GDHHVKLLSNFFAQTEALMNGKT---EEEVRAELVKS
G-LKEEEIQKLLPYKVFTGNRPTNSFLVKEITPRTLGSLVALYEHKIFVQGVIWNIYSFD
QWGVELGKQLANKILPELES----A---DVV---T-SHDASTNGLINAW

>UniRef90_A0A079V5J0_8_543 | Tax=Streptomyces
LDQTAEWTALGKH-REQL-GEVRLRDLFDQDPDRAGRYTLQVG-------DLH-LDYSKH
LVTDETLRLLRELAAARGVAELRDAMFRGEKINVTENRAVLHTALRVPESASIE---VDG
ENVVPAVHAVLRKMQVFTDRVRSGEWKGHTGKRIKTVVNIGIGGSDLGPAMAYEALRAYT
-----HRDMQFRFVSNVDGADLHEAVRDLDPAETLFIVASKTFTTIETITNATSARNWLL
TGLRA--GEEA------VAKHFVALSTNAEKVADFGIDTDNMFEFWDWVGGRYSFDSAIG
-LSLMLAIGPEAFREMLAGFHLVDEHFRCAPAEENVPLLLGLLGIWYGNFWDAQSHAVLP
YSHYLSKFTAYLQQLDMESNGKSVTRDGNPV-HWQTGPVVWGTPGTNGQHAYYQLLHQGT
KLIPADLIGFANPVEDL--HPGLVAQHDLLMANLFAQGQALAFGKT---PDEVRAEGVP-
--------EELVPHKTFQGNRPTTTILAKELTPSVLGQLIALYEHKVFVQGAVWNIDSFD
QWGVELGKVLAKRVEPALTE----G---TDV---E-GLDASTRSLVATY

>UniRef90_UPI0004E1BA0D_7_544 | Tax=Ruminobacter sp. RM87
-TKTAAWAALNEH-FKAI-SNVTIADHFKADSNRFNNFSLKLNP------DFL-VDFSKN
RINQETLNLLINLAKETDLSGAIESMFSGEKINVTENRAVLHTALRNKSNKPVL---VDG
KDVMPEVNAVLEKMKAFCAKIISGEWKGYTGKEITDVVNIGIGGSDLGPCMISEALAAY-
-----RTRLTPHFVSNVDGTHIAETLKKLNPETTLFLIASKTFTTQETMTNAHTARDWFL
KHA-G--DKAH------VAKHFAALSTNAKAVSEFGIDTANMFEFWDWVGGRYSSWSAIG
-LSIALAVGFDNFEKLLAGAYEMDCHFRNTEFSKNIPVILALIGIWYNNFYKFESEAILP
YDQYMYRFPAYFQQGNMESNGKYIDRDGNKI-DYQTGPIIWGEPGTNGQHAFYQLIHQGT
KVIPCDFIAPAISHNPI------GDHHAKLLSNFFAQTEALAFGKS---KETVIAEFEAK
G-ISKENYEKLVPFKVFEGNRPTNSILVKKITPETLGALIAMYEHKIFTQGVIMNIFSFD
QWGVELGKQLAGKILPELSG----Q---DKV---T-AHDASTNGLINFF

>UniRef90_E0WQQ8_7_547 | Tax=Candidatus Regiella insecticola
-SETKAWKALQQH-FAEM-KKIHIRDLFKENAERFSQFSITIED------EML-VDYSKN
RINAETMKKLQALATETHLKDAIDSMFSGEKINRTEDRAVLHTALRNRDNHPVL---LDG
KDVMPEVNKVLARMEEFCKCVIEGEWKGYSGKAITDVVNIGIGGSDLGPYMVTEALAHN-
-----KNHLHMHFVSNIDGTHIIETLKKLNPETTLFLIASKTFTTQETMTNAHSAREWLL
KTV-K--EKSD------IAKHFVALSTNSEAVSKFGIDTRNMFEFWDWVGGRYSLWSAVG
-LSIALSIGFENFKNLLEGAHAMDKHFKEAPAEKNAPVLLALIGIWYNNFFGAETEAILP
YDQYMHRFPAYCQQGNMESNGKCVDRDGKRV-TYQTGSIIWGEPGTNGQHAFYQLIHQGT
KMIPCDFIAPAISHNPL------NNHHDILLSNFFAQTEALAFGKTCPEEIEVEKKTTAT
D-KKPEQITEVIPCKEFEGNKPTNSILLREINPFNLGMLIALYEHKIFTQGAILNIFSFD
QWGVELGKQLANNILPVLRN----N---EKI---S-TNDGSTNALINQF

>UniRef90_UPI0004029A84_8_545 | Tax=Terrimonas ferruginea
-TTTAAWQQLQQA-YDRM-KDVQMKQLFAENPRRFDQYNIWLG-------DIL-FDYSKN
IIDDDVLSKLLALAEQAGLAKAITAMFDGQKINETENRAVLHTALRNFSPGAVT---TDG
ENVMPEVKKVLRKMKSFCDKIHSGELRGYTGKRIRYIVNIGIGGSDLGPQMVTEALRPYH
-----VKDIETFFVSNVDGTHIAETLKKVKPERTLFLVASKTFTTQETMTNAHTAREWFL
RKA-K--DEAH------IAKHFVALSTNEKEVVKFGIDKRNMFGFWDWVGGRYSLWSAIG
-LSIALSIGYKNFEELLKGAYNTDNHFRNTSFEKNIPVLMAVIGLWYTNFFGAQTEAILP
YDQYMLRFAAYFQQGNMESNGKSVSRDGQPV-TYATGPVIWGEPGTNGQHAFYQLIHQGT
VIIPCDFIAPAQSHNPI------GDHHPKLLSNFFAQTEALMNGKT---AEEVTAELKES
G-LKAAQISKLVPFKVFSGNRPTNSFLVKKITPFTLGQLIALYEHKIFVQGVIWNIFSFD
QWGVELGKQLANRILPELGD----E---TAV---S-GHDSSTNGLINAY

>UniRef90_A6C7Q0_26_558 | Tax=Planctomyces maris DSM 8797
ISESAAWKSLEAH-YEKV-KGLHLKTLFADDPTRGERLTLDTL-------GLY-LDYSKN
RITDETIKLLLDLAEETGLRERIDAMFRGDKINLTENRSVLHVALRAPKGASIL---VDG
ENVVPQVHAVLDKLVDFSNRVRSGAWLGHTGQRIRNIVNIGIGGSDLGPVMAYEALRFYS
-----ERDLTFRFVSNVDGTDLAEATHELDPAETLFIISSKTFTTAETMTNAHSARDWLL
AGLGG--DAKA------VAKHFVAVSTNAEKVSEFGIDTGNMFEFWDWVGGRYSMDSAIG
-LSTMLAIGSENFLAMLDGFHQMDEHFRTAPFVENLPAILGLLTIWNTNFLKTQTVAILP
YEQYLKRFPAYLQQLTMESSGKHVTLNGAHV-DYDTGPIYWGEPGTNGQHSFYQLIHQGT
RLIPCDFIAFGQPLNPL------GRHHDMLLANVFAQAEALAFGKT---AEEVKAEGTP-
--------DWLVPHRVFEGNRPSNTLLIKQLTPETLGKLIALYEHSVFTQGALWNIDSFD
QWGVELGKALAQRITPELES----Q---TEP---ELTHDSSTNCLIRRY

>UniRef90_R9PGU6_8_546 | Tax=Agarivorans albus MKT 106
-TTTQAWKALQAH-FEAQ-KEVKLSELFAADADRFNRFSVEFNE------QIL-LDYSKN
LITEETMQQLVALAKETKLDSAIKAMFSGEKINQTEGRSVLHTALRNRSNTPVM---VDG
EDVMPAVNAVLEKMKGFCEKVHSGEWKGYTGKAIESIVNIGIGGSDLGPVMITEALGAYK
-----VENITTYFVSNVDGTHIAETLKQVDPETTLFLVASKTFTTQETMTNAHSARDWFL
AAA-G--DQAH------VAKHFAALSTNAKSVAEFGIDTDNMFEFWDWVGGRYSSWSAIG
-LSIALTVGYDNFIELLDGAHAMDKHFAEAELEQNLPVILGLLGIWYNNFFGAESVSILP
YDQYMHRFAAYFQQGDMESNGKNVDRNGNPV-DYQTGPIIWGEPGTNGQHAFYQLIHQGT
KLIPCDFIAPATSHNPL------SDHHAKLMSNFFAQTEALAFGKS---RETVEAELVSA
G-KSAEEVAELAPFKVFTGNKPTNSILVKKITPSSLGAMVAMYEHKIFVQGIIWNIFSFD
QWGVELGKQLANQILPELKD----G---SEV---S-SHDSSTNGLINTF

>UniRef90_A1JRV9_7_544 | Tax=cellular organisms
-SQTAAWKALQQH-FEQM-KDVTISSLFAKDDQRFNQFSATFDD------QML-VDFSKN
RITRETMEKLQALAKETDLAGAIKAMFSGEKINRTEDRAVLHIALRNRSNTPIV---VDG
KDVMPEVNAVLAKMKQFCDRVIGGEWKGYTGKAITDVVNIGIGGSDLGPYMVTEALRPY-
-----KNHLNMHFVSNVDGTHIAETLKPLNPETTLFLVASKTFTTQETMTNAHSARDWFL
STA-S--DEKH------VAKHFAALSTNAKAVGEFGIDTNNMFEFWDWVGGRYSLWSAIG
-LSIALSVGFENFEQLLSGAHAMDKHFAETPAEKNLPILLALIGIWYNNFFGAETEAILP
YDQYMHRFPAYFQQGNMESNGKYVGRDGKPV-DYQTGPIIWGEPGTNGQHAFYQLIHQGT
KLVPCDFIAPAISHNPL------SDHHAKLLSNFFAQTEALAFGKS---LAEVEAEFAAT
G-KTPEQVAHVAPFKVFEGNRPTNSILLREITPFSLGALIALYEHKIFTQGVILNIYSFD
QWGVELGKQLANRILPELAG----D---EKV---T-SHDSSTNALINRF

>UniRef90_UPI000485DE91_6_538 | Tax=Rhodospirillales bacterium URHD0088
LRKRPAWASLEKH-SRDM-QGLHLRQLFAEDRKRGERMAVEAA-------GVY-LDYSKN
RITDETVRLLLQLARESGLRDRIDAMFRGDRINVSENRAVLHIALRAPRGTSIV---HDG
RNVVPDVHAVLDRMADFARRLRDGAWTGHTGERIRNVVNIGIGGSDLGPVMAYEALKHYA
-----DRSLTFRFVSNVDGTDFAEAVRDLDPAETLFIISSKTFTTLETMTNARTARDWLL
AGLNR--EEPA------IARHFVAVSTNAPEVAKFGIDTANMFGFWDWVGGRYSMDSAIG
-LSTMLAIGPDDFRALLDGFHEMDEHFRSAPFERNLPVLMGLLAIWYNNFFGAQTAAVLP
YEQYLKRFPAYLQQLTMESNGKHVTVDGARV-DYDTGPIYWGEPGTNGQHSFYQLIHQGT
RLIPCDFIAFARSLNPL------GRHQDILLANVFAQTEALAFGKT---AEQVKAEGTP-
--------DALVPHRLFEGNRPSNTLLLDRLTPATLGKLVALYEHSVFTQGTIWQIDSFD
QWGVELGKALAQRIIPQLES----A---TAP---KLEHDSSTNALIQRY

>UniRef90_W0QWY4_7_542 | Tax=Bibersteinia trehalosi
-TQTFAWNALAQH---KM-ENLTIPQLFADEPNRFDKYSLRFED------QIL-VDFSKN
AVNQQTLTLLRQLAEECQLKSATYAMFNGEKINRTENRAVLHTALRNRANTPVV---VDG
KDVMPEVNAVLAKMKDFCEKVISGEWKGYTGKAITDVINIGIGGSDLGPYMVTEALRPY-
-----KNHLNMHFVSNVDGTHIAETLRKVNPETTLVLVASKTFTTQETMTNAYSARNWLL
AAA-K--DESA------VAKHFIALSTNVKEVEKFGIDTANMFEFWDWVGGRYSLWSAIG
-LSIALSLGFENFEQLLAGAHAMDKHFLNAPIEQNIPTTLALIGIWNNNFLGAESEAILP
YDQYMHRFAAYFQQGNMESNGKFVGRDGKAV-GYQTGPIIWGEPGTNGQHAFYQLIHQGT
TLIPCDFIAPAQTHNPL------ADHHSKLLSNFFAQTEALAFGKA---KEIVEQEFLQA
G-KKLEEVANIVPFKVFTGNKPTNSILLQKITPYTLGALIAMYEHKIFVQGVIFNIYSFD
QWGVELGKQLANRILPELEN----N---EQI---T-SHDSSTNGLINQF

>UniRef90_UPI0004BEAA50_9_544 | Tax=Streptomyces
LNRTAEWLALGKH-REEL-GQTHLRELFAADPNRGTGYTLRVG-------DLH-IDYSKH
LVTDETLELLRQLAAATGVAELREAMFRGEKINTTEDRAVLHTALRAPKDAVVE---VDG
ENVVPAVHAVLDKMAAFCGQVRSGEWTGFTGKRIKNVVNIGIGGSDLGPAMAYEALRAFT
-----DRALTVRFVSNVDGADLHEAVRDLDPAETLFIIASKTFTTIETITNAESAREWLL
AGLGG--DTAA------VARHFVALSTSAEKVTAFGIDPANMFGFWDWVGGRYSFDSAIG
-LSLMIAIGPDSFREMLGGFRTVDEHFRTAPPEQNAPLLMGLLGIWYGAFFDAQSHAVLP
YSHYLSRFTAYLQQLDMESNGKSVDRDGKPV-DWQTGPVVWGTPGTNGQHAYYQLIHQGT
KVIPADFIGFARPIGEL--PPKLAAQHDLLMANFFAQTQALAFGKT---ADEVRAEGVP-
--------EPLVPHKTFQGNHPTTTILAQDLTPGVLGQLIALYEHKVFVQGAVWNIDSFD
QWGVELGKVLAKRVEPALTE----G---VDV---P-GLDASTQALVAAY

>UniRef90_C1FIM2_19_565 | Tax=Micromonas sp. (strain RCC299 / NOUM17)
ISTTDAWKDLAAH-KEEI-DKTHLRDLI-EDQKRCEALTVEYN-------GVY-CDYARQ
RVTEETMTKLYELADEANLKGKINAMFSGEHINSTEDRAVLHVATRAPRNKVIN---VDG
KNVVPDVWDVLDKIKDFTEKVRNGEWLGHTGKPLTSVVAIGIGGSFLGPLFVHTALRTCG
EAAEGARGRQLRFLANVDPVDVARSLNGLDPETTLVVVVSKTFTTAETMLNARTVRQWII
ASL----GQEA------VKKHMVAVSTNLKLVGEFGIDPDNAFAFWDWVGGRYSVCSAVG
MLPLSLQYGFETMEKFLEGAWNIDEHFATAPFEENVPVTLGLLSVWNVSFLDCPARAILP
YTQALAKLAPHIQQVAMESNGKGVSIDGQPL-PYDTGEIDFGEPGTNGQHSFYQLIHQG-
RTIPCDFIGIIKSQQSVYLKGEIVSNHDELMCNFFAQADALAVGKT---AVQLRSENCP-
--------DSLIPHKTFTGNRPSLSIMLPALNAYTTGQILAIYEHRVATQGFIWGLNSFD
QWGVELGKVLASKVRATMNEKRTKG---EKMSDKD-GFNPSTTAMLNRY

>UniRef90_S7V3J3_3_542 | Tax=Desulfovibrio sp. X2
LTESPAWKALAEH-RERM-QDVHMRDLFAADPRRFDSFHATLD-------DIL-FDYSKH
RVTGETMRLLFDLARQEDVEARRDAMFRGEKINVTEDRAVLHVALRNRKNTPIL---VDG
EDVMPGVNAVLEKMRAFSEAVRSGSWKGHTGRPIRDVVNIGIGGSDLGPQMVCQALTPYA
-----RQGIDVHFVSNVDGTHIMETLRRVNPATTLFIVASKTFTTQETMTNAHTARAWLL
SAAGG--DQAA------VAKHFVALSTNAEAVTEFGIDTANMFEFWDWVGGRYSLWSAIG
-LSIALYVGMERFEELLAGAFAVDEHFRSAPLEKNIPAIMALLGIWYGNFFGAQTLAILP
YDQYLSRFAAYFQQGDMESNGKRVRLDGTPV-CCDTGPIVWGEPGTNGQHAFYQLIHQGT
RMIPCDFLVPARSHNPV------GDHHQILVSNFLAQTEALMRGKT---ADEARAELEKQ
G-MSGKELEKLLPHKIFPGNKPTSSFLFQTLDPRTLGSLIALYEHKIFCQGAIWGINSFD
QWGVELGKQLAKAIQPELVG----Q---SPV---T-SHDSSTNGLIGWY

>UniRef90_A0A068JHC2_4_542 | Tax=Desulfonatronum
LTATSAWKTLASQ-AEVM-KRRHMRDLFAEDAGRFERFSATVN-------DIL-VDYSKN
LIVEETMNRLLDLAREAEVETWRGRMFGGERINFTENRAVLHVALRNRSERAIK---VDG
RDVMADVRAVLAKMRTFSDAVRDGLWLGFTGKRVRDVVNIGIGGSDLGPYMVSEALKPYG
-----HPDLRMHFVSNVDGTHIAETLKLCDPETTLFLVASKTFTTQETLTNAHTAKDWLL
RAL-T--DPAA------VAKHFAAMSTNTEKVREFGIDPANMFEFWDWVGGRYSLWSAIG
-LPIAVFIGMDRFEELLDGAFAMDEHFRSAPLERNVPVILALLGIWYNNFLGAQSHAILP
YDQYLHRFPAYFQQGDMESNGKRVTRDGETT-DHSTGPVIWGEPGTNGQHAFYQLIHQGT
KLIPADFLAPAQSHNPL------GDHHEILLSNFFAQTEALMRGKT---EAEARRELEAS
G-MDRSRIEKILPHKVFPGNRPTNSILFPKLTPHVLGSLIALYEHKIFVQGVIWRINSFD
QWGVELGKELAKAILPELSG----N---GPV---S-GHDASTNGLIAAY

>UniRef90_G3VMW8_4_547 | Tax=Sarcophilus harrisii
LSQDPNFQKLVQWHREHG-SELNLRRLFETDQDRFNRFSLNLDT---KNGHIL-VDYSKN
LITEDVMKMLIELAKSRGVENAREQMFKGNKINFTEDRAVLHVALRNRSNTPML---VDG
KDVIPEVNKVLQKMKAFCQRVRGGDWKGYTGKAITDVINIGIGGSDLGPLMVTEALKPYS
-----KGGPRVWFVSNIDGTHIAKTLAELNPETSLFIIASKTFTTQETITNAETAKEWFL
QAA-K--DPSA------VAKHFVALSTNAPKVKDFGIDTENMFEFWDWVGGRYSLWSAIG
-LSIALHVGFDNFEQLLSGAHWMDNHFLTTPLEKNAPVLLAVLGVWYINCFGCETQALLP
YDQYMHRFAAYFQQGDMESNGKYITKSGARV-DYSTGPIVWGEPGTNGQHAFYQLIHQGT
RIIPCDFLIPVQTQNPI----RNGLHHKILLANFLAQTEALMKGKT---AEEAQKELEAA
G-KSGDDLKKLLPHKVFEGNRPTNSIVFTKLTPFILGALIAMYEHKIFVQGVIWDVNSYD
QWGVELGKQLAKKIEPELDS----D---KPV---T-SHDASTNGLIN--

>UniRef90_UPI000364B982_7_546 | Tax=Spirosoma
FTDLPAHARLQAH-YDTI-KDRHLRDLFAEDPERFNTFSRQFE-------DIL-LDFSKN
RITAETLDLLVQLADQAGLSDAINKMFSGDTINQTEDRAVLHVALRNRSNTPIL---VDG
QDVMPDINGVLDRMKSFTERIRSGTWKGYTGEAITDIVNIGIGGSDLGPVMVTEALKSYA
D----DKKLRVHFVSNVDGVHIYETLQTVRPETTLFLIASKTFTTQETMTNAQTARQWFL
DTA-N--DEAA------IAKHFAALSTNQKDVQKFGIDPDNMFGFWDWVGGRYSLWSAIG
-LSIALYIGFDKFEELLEGAHAMDNHFRDTPSDQNMPVVLALMGIWYNNFFGAQTEAILP
YDQYLHRFAAYFQQGDMESNGKSVDRNGNPV-DYQTGPIIWGEPGTNGQHAFYQLIHQGT
KLIPCDFLAPAISQRPI------GEHHKILMANYFAQTKALMNGKT---EEVAADELRKA
G-KSEAQIAALAPFKTFSGNRPTNSILFQKLTPRTLGSLIALYEHKIFTQGVIWNIFSFD
QWGVELGKQLASRILPELQD----D---API---N-AHDSSTNGLMNAF

>UniRef90_UPI00046F00F7_5_546 | Tax=Methylobacillus glycogenes
-TNCPIWHDLAAH-FNEV-SPLQMRDMFTKDGHRFEKFSLNAE-------GLL-LDYSKH
RIAEETLELLFKLAADSKVDEWRERMFSGEKINFTENRAVLHTALRNRSNTPVL---VDG
KDVMPEVNRVLAQMRKFSDGIRSGEWKGYSGKHITDIVNIGIGGSDLGPVMVCGALKPYA
-----QAGLNAHFVSNIDGTHLAQTLEQCDPETTLFIVASKTFTTQETMTNAHSARTWFL
KAA-K--DEAH------VAKHFVAISTNADEVKKFGIDASNMFEFWDWVGGRYSLWSAIG
-LSIAIYIGMDNFEDLLQGGHEIDQHFRSAPLEQNIPVVMAMLGVWYNNFFGADSLAILP
YDQGLARFPAYLQQADMESNGKFIARDGRVV-QCTTGPIIWGEAGTNGQHAFYQLIHQGN
RMIPCDFMMPLESQYAL--GENGNQHHLILLANCFAQTSALMQGKT---LHEAKAELIEQ
G-LSGDELETLLPHKVFEGNRPSTTILFDKLTPKTLGKLIAIYEHKIFVQGVIWNINSFD
QWGVEYGKQIAKKILPQLDD----N---QAT---T-EYDSSTNGLINYF

>UniRef90_B8FK51_8_544 | Tax=Desulfatibacillum
--KTRAWLFLEKH-YEDI-KNRHMRDFFKEDPRRFDNFSLALD-------DIL-VDFSKN
RITTKTLELLLNLAHEAGLKEMINSMFSGEHINETENRAVLHTALRRQGDEPVL---ADG
KDVMPDVRAVLEQMRVFSGRIITGEWKGFTGKAITDVVNIGIGGSDLGPVMVTECLKPYA
-----KPHMNVHFVSNVDGTHIAETLKLLNPETTLFMIASKTFTTQETMTNAYTARAWFL
EKA-G--DKKH------VARHFVALSTNKEAVEEFGIDSQNMFEFWDWVGGRYSLWSAIG
-LSIACYVGFENFHELLKGAYAMDVHFQKEPFERNIPVILALIGIWYNNFFNAQTEAILP
YDQYMHRFPAYFQQGNMESNGKSVDRDGNPV-TWQTGPIIWGEPGTNGQHAFYQLIHQGT
KMIPADFLAPAQSHNPI------GEHHKILLSNFFAQTEALMNGKT---AAEVQKELEAA
G-KLPEEIAEILPHKVFDGNRPTNSILFKKLTPRTLGSLIAMYEHKIFVQGALWNIYSFD
QWGVELGKQLAKKILPELED----E---RPV---N-SHDASTNGLINAF

>UniRef90_UPI00047C4926_3_534 | Tax=Acidobacteria bacterium KBS 146
LVDRPAWKALRAH-SEQI-RGRHLRELFAEDSSRGERLTAEAE-------GIF-LDYSKN
RVTDETLKLLVQLAKESDLRARCEAMFTGEKINITENRAVLHVALRAPKSEKIF---VDG
EDVVPEVHKVLDKMAAFAERVRSGAWKGHTGKRIKNIVNIGIGGSDLGPVMAYEALKHYS
-----QRDLTFRFVSNVDGTDFAEAVQDLDPEETLFLVASKTFTTLETMTNAHTARDWAL
NKL-G--DEKA------VAKHFVAISTNAKEVAKFGIDTENMFGFWDWVGGRYSMDSAIG
-LSTMIAIGPGHFREMLDGFHAMDVHFRTTPIEKNLPALMGLLSIWYTEFFDAQTQAVLP
YEQYLKRFPAYLQQLTMESNGKHVTLDGSTV-DYQTGQIYWGEPGTNGQHSFYQLIHQGT
RLIPCDFIGFYKTLNPL------GRHHDMLMANVFAQAEALAFGKT---AEQVKAEGTP-
--------DWLVPHRVFEGNRPSNTILTEVLTPAVLGKLVALYEHAVFTQGVVWNIDSFD
QWGVELGKVLATKILGELEE----K---GEP---KLEHDSSTTNLIELY

>UniRef90_F3YXL9_4_542 | Tax=Desulfovibrio africanus
LSQSPAWKALLGH-YPEM-ADTHMRDLFASDPRRFNKFSLRVG-------DIL-LDYSKN
LVNEETMRLLADLARQQQVEERRAAMFAGEKINTTERRAVLHVALRNRSNRPIY---VDG
HDVMPEVHRVLKHMRAFVRRVRAGEWTGWTGRRITDVVNIGIGGSDLGPLMATQALTYYR
-----LPNMRAHFVSNVDATHLVETLKGLDPETTLFIVASKTFTTQETLTNANSAKGWLL
DAA-G--DERA------VARHFVALSTNAEAVKSFGIDPDNMFEFWDWVGGRYSLWSAIG
-LPIALAVGFDVFERLLDGAHAMDEHFRTTPLERNMPVILALIGVWYADFFGAESLAVLP
YDQYLARFPAYLQQGDMESNGKGVTLNGQVV-DYHTGPIIWGEPGTNGQHAFYQLIHQGT
RMVPCDFLAPARSLNPV------GDHHEKLLSNFFAQTEALMKGKT---EEEALAEMEAA
G-KEPEEIERLLPHRVFPGNRPSNSILYRELTPETLGSLIALYEHKIFIQGAIWRINSFD
QWGVELGKQLANAILPELQG----D---ESV---T-GHDASTNGLINAY

>UniRef90_W0L7U0_7_544 | Tax=Enterobacteriaceae
-SQTAAWQALQQH-FEQM-KDVQIRDLFAQDSERFSRFSATFND------QML-VDYSKN
RITAATLEKLQALAAETDLQSAINAMFAGEKINRTEDRAVLHVALRNRSNTPII---VDG
KDVMPEVNAVLAKMKQFCGRVIGGDWKGYTGKPITDVVNIGIGGSDLGPYMATEALRPY-
-----KNHLNMHFVSNVDGTHIAETLKPLDPATTLFLVASKTFTTQETMTNAHSARDWFL
KTA-G--DQQH------VAKHFAALSTNGKAVAEFGIDTDNMFEFWDWVGGRYSLWSAIG
-LSIALSLGFDNFEQLLSGAHAMDKHFAQTPAEKNLPVLLALIGIWYNNFFGAETEAILP
YDQYMHRFAAYFQQGNMESNGKYVDRNGNPV-DYQTGPIIWGEPGTNGQHAFYQLIHQGT
KLVPCDFIAPAISHNPL------SDHHAKLLSNFFAQTEALAFGKS---LDVVEQEFAEQ
G-KKPAEVKHVAPFKVFEGNRPTNSILLREITPFSLGSLIALYEHKIFTQGAILNIFTFD
QWGVELGKQLANRILPELAG----E---ETV---T-SHDGSTNGLINRF

>UniRef90_Q8KDQ7_3_541 | Tax=Chlorobium tepidum (strain ATCC 49652 / DSM 12025 / TLS)
LSRSAEWSALESH-YQDI-SHQAMIDLFSTDPNRHERFSLSFN-------AIH-LDYSKN
RISARTMELLMDLVRRSGIEKKRRQMFEGEQINFTEHRSVLHTALRRPPGYTMT---IDG
NDVASEVSDVLDQMKAFCKKVISGEWKGYTGKRITDVVNIGIGGSDLGPFMVTEALKPFA
-----HGKLKVHFVSNVDGSHLVETLRGLNPETTLFIIASKTFTTQETLANAVSARAWFL
VKA-G--NRDH------VAKHFVAVSTNREKVEEFGIDPDNMFRFWDWVGGRYSLWSAIG
-LSIALYLGFDRFRELLAGAHAMDEHFLNAPLEENMPMILAMLGIWYNNFFGAHSQAIIP
YDQYLHRFPAYLQQLDMESNGKRVDRAGHEV-DYATGPVIWGEPGTNAQHAFFQLLHQGT
EIVPVDFIVSLKSQNPV------GEHHDMLVANCFAQSEALMKGKS---EAEARAELEAA
G-LSGGDLEKLLPHKLFPGNRPTNTIVLDELNPFNLGSLIALYEHKVFVQGVVWNINSFD
QWGVELGKQLAKAILPEFDA----V---DPV---E-THDASTNALINRY

>UniRef90_O24604_7_550 | Tax=Dioscorea tokoro
ICETPQWKDLNDH-VEEI-KKTHLRDLM-QDSDRCKSMITEFD-------GII-LDYSRQ
RVLPATVEKLFQLAEVACLKQKIDRMYNGEKINCTENRSVLHIALRAARDKAIK---SDG
KNVVPDVWHVLDKIKEFSERIRSGSWVGATGKALTDVVAVGIGGSFLGPLFVHTALQTDP
EAAECAKGRQLRFLANVDPIDVARSITGLNPETTLVVVVSKTFTTAETMLNARTLREWIS
AAL----GPRA------VSKHMVAVSTNLTLVEKFGIDPANAFAFWDWVGGRYSVCSAVG
VLPLSLQYGFSVVHKFLNGAASIDDHFHSTPFEKNIPVLLGLLSVWNVSFLRYPARAILP
YSQALEKFAPHIQQVSMESNGKGVSIDGVPL-PFETGEIDFGEPGTNGQHSFYQLIHQG-
RVIPCDFIGVMRSQQPIYLKGEVVSNHDELMSNFFAQPDALAYGKV---AEQLLNEKVP-
--------DHLIPHKTFPGNRPSLSLLLPSLNAYNVGQLLAIYEHRIAVEGFVWGINSFD
QWGVELGKSLASQVRKQLHLSRTKA---EPV---E-GFNFSTTTLLTRY

>UniRef90_A9THT8_27_570 | Tax=Physcomitrella patens subsp. patens
ISDSLAWKQLQQH-MSEI-KKTHLRELM-KDEQRCKSMIKEVD-------GIV-VDYSRQ
RATLETVEKLLSLAEEAKLSEKINAMWSGKHINATEDRAVLHVALRAPRDAEIM---CDG
KNVVPEVWGTLDKIKDFSERVRSGKWIGATGKVLTDVVAIGIGGSFLGPLFVHNALETEP
ACEELAKGRSLRFLSNVDPVDASIALKGLDPETTLVVVVSKTFTTAETMLNARTCRAWIT
SKL----GVDA------VSKHMVAVSTNLKLVEEFGIDPKNAFAFWDWVGGRYSVTSAVG
VLPLSLQYGFDKVEEFLKGTWSMDEHFRNTPLKSNIPVLLGLLSVWNVTFLGCPARAILP
YSQALQKLAPHIQQVSMESNGKGVAIDGSPL-PFEAGEIEFGEPGTNGQHSFYQLIHQG-
RVVPCDFIGAVKSQKSVYMVGEKVSNHDELMSNFFAQADALANGKS---SEDLKAEGVP-
--------ASLVPHKVFTGNRPSLSILLPNVDAFTVGQLLSLYENRIAVQGFIWNVNSFD
QWGVELGKSLASRVRSQLNAARTKE---AAV---E-GFNYSTTFLLQHY

>UniRef90_Q6LM51_8_545 | Tax=Photobacterium profundum
-THTQAWKDLTAH-YEDA-QDLQLSDLFANDSERFNKFSATFGS------DIL-LDYSKN
LITEETLTKLFALAEQTELKAAIAEMFSGEKINKTEDRAVLHSALRNRSNTPVV---VDG
EDVMPKVNAVLEKMKAFTARIVDGDWKGYTGQEITDVVNVGIGGSDLGPYMVSEALVPY-
-----KTRLNMHFVSNVDGTHIAETLKDLNPETTLFLIASKTFTTQETMTNAHSARDWFL
ATA-Q--DQAH------VAKHFAALSTNVGSVSEFGIDTDNMFEFWDWVGGRYSLCSAIG
-LSICLSIGFDNFVELLDGAHEMDQHFAQAPLEENLPVILALIGIWYNNFHGAESEAILP
YDQYLHRFAAYFQQGNMESNGKCVDRGGNPV-DYQTGPIIWGEPGTNGQHAFYQLIHQGT
KLIPCDFIAPSISHNPL------TDHHPKLMANFFAQTEALAFGKT---KEQVEAEFVAA
G-KTLDEVKDLVPFKVFDGNRPTNSILIKQVTPKVLGSLMALYEQKIFTQGVIWNIFSFD
QWGVELGKQLANQILPELND----A---DSI---A-GHDSSTNGLINAY

>UniRef90_W0F0B7_9_545 | Tax=Niabella soli DSM 19437
--KTKSWKKLAAH-AATM-KNVHMRDLFASDEQRFEKYTLRHG-------DIL-FDYSKN
RITDKTLELLFDLAKESKVADGIKAMFSGEIINKTEHRSVLHTALRYFGKDVIE---SRG
ENVLPEVRKVQRKMKAFADAVHTGKHLGYTGKKIKTIVNIGIGGSDLGPFMVTEALKPYT
-----VKGIEAHFVSNVDGSQIAETLKKLNPETTLFLIASKTFTTQETMTNAHSARDWFL
KKA-K--DEKF------VAKHFVALSTNATEVKKFGIDVKNMFEFWDWVGGRYSLWSAIG
-LSIVLTIGYHNFEQLLKGAYDTDEYFKATPFEKNIPVIMALIGLWYTNFFGTQTEAILP
YDQYMHRFPAYFQQGNMESNGKSTDRTGKNV-TYATGPIIWGEPGTNGQHSFYQLIHQGT
PLIPCDFIAPAQTHNPL------GDHHQKLLSNYFAQTEALMKGKT---LKEVKDELKQS
G-LSKEAVDRLAPYKVFAGNRPTNSFLIKKITPFTLGQLIALYEHKIFVQGVIWNIFSFD
QWGVELGKQLASKILPALEG----D---APV---T-GHDSSTTGLINAY

>UniRef90_Q1IYT4_12_554 | Tax=Deinococcus geothermalis
LTQLPAWQALKSH-FETM-RDRHLRDLFAADPRRGERLVAEGA-------GVY-LDYSKN
RITDETLRLLLQLAREAGVEARRDAMFAGERINLTENRAVLHSALRAPRGAAVT---VDG
TNVVQEVQEVLDRMSAFADRVRAGTWLGATGKPIRNIVNIGIGGSDLGPVMAYEALKFYA
-----DRRLTLRFVSNVDGTDLVEKTRDLDPAETLFIVSSKTFTTLETMANAQSARAWLL
AGLENVPDENAAIARPIISRHFVAVSTNAAEVERFGIDTANMFGFWDWVGGRYSVDSAIG
-LSLMIAIGPNGFRDFLAGFHAMDEHFRSAPLEQNLPVLLGVLGVWYRNFFGAQTYAVLP
YDQYLAYFPTYLQQLDMESNGKHVTLDGQPV-DYDTGPVVWGQPGTNGQHAFYQLIHQGT
TLIPCDFLGFCQTLNPL-PTPGGPSHHDLLMANMFAQTEALAFGKS---LEQVQAEGVA-
--------ADLAPHRVFEGNRPTNTLLLDRLTPRTLGTLIALYEHKVFVQGAIWNINSFD
QWGVELGKVLASKIVPELEA----P---GEP---ELKHDSSTNALI---

>UniRef90_UPI00037BF2E1_4_542 | Tax=Lamprocystis purpurea
VTQTPQWQALERH-WQQL-KDTRMRDLFAADPKRAAAMTLSAA-------GLR-VDFSKN
LIEPQTLKLLFDLAQAVDLQGWTRRMFAGDQINNTEQRAVLHVALRNRSNRPIY---VDG
ADVMPQINAVLERMAVFVAQVRSGDWKGFTGRAITDVVNIGIGGSNLGPKMVCAALGPYL
-----SDTLRVHFVSNIDGTHLAETVRHLDPATTLFVVASKTFTTQETMTNANSARDWTL
AAL-Q--DPAA------VARHFVAVSTNGDKVAEFGIDTANMFGFWDWVGGRYSLWSAIG
-LPIALAVGFDRFVELLEGAHAMDEHFRDADLSENIPAILGLIGVWYANFAGARTHAVLP
YDQYLRFLPAYLQQGDMESNGKRVTRDGVAV-DYTTGPVVWGEPGTDGQHAFYQLIHQGT
QMIPADFIGAVHSHNPL------GDHHAKFMANYFAQTEALMRGRT---FEEALAELRAA
G-MPEERAQFLASHRTFPGNRPTNSILMDRLTPHTLGALIALYEHRIFTQGILWGLNSFD
QWGVELGKQLAGVILKELQE----G---RVS---A-DHDASTSALLEHF

>UniRef90_Q5ZMU3_3_545 | Tax=Testudines + Archosauria group
LSADPHFKKLLEWHKANA-SKLVLRQLFEADKDRFHKFSLTLNT---DHGDIL-LDYSKN
LVTEEVMKMLIELAKSRGVESARERMFSGEKINFTENRAVLHIALRNRSNTPIL---VDG
KDVVPEVNKVLDKMKHFCQKVRSGEWKGYTGKAITDVVNIGIGGSDLGPLMVTEVLKPYS
-----KGGPRVWFVSNIDGTHIAKTLAELHPETTLFIIASKTFTTQETITNAVTAKEWFL
HAA-K--DPSA------VAKHFVALSTNGPKVKEFGIDTENMFEFWDWVGGRYSLWSAIG
-LSIALHIGFDNFESLLAGGHWMDKHFHTAPLEKNVPVLLAMLGVWYINCYGCETHALLP
YDQYMHRFAAYFQQGDMESNGKYITKKGSRV-DYNTGPIVWGEPDTNGQHAFYQLIHQGT
RMIPCDFMIPVQTQHPV----RNGLHHKILLANFLAQTEALMKGKT---ADEARKELQAA
G-LSGDALEKLLPHKVFEGNRPTNSIMFTKLNPFTLGAIIAMYEHKIFVQGVVWDINSYD
QWGVELGKQLAKKIEPELES----D---APV---T-SHDSSTNGLI---

>UniRef90_B9R7S8_7_550 | Tax=Malpighiales
ICDTQPWKDLKAH-VEDI-KKTHLRNLL-GDTERCKSMLVEFD-------GIM-LDYSRQ
TATIDTLDKLYNLAEAAHLKEKIHRMFNGERINSTENRSVLHVALRAPRDAIVN---SDG
KNVVPDVWNVLDKIKEFSERVRNGSWVGATGKPLTDVIAIGIGGSFLGPLFVHTALQTDP
EASKSAKGRQLRFLANVDPIDVARNIAGLSPETTLVVVVSKTFTTAETMLNARTLRAWIS
REL----GPSA------VAKHMVAVSTNLTLVEKFGIDPNNAFAFWDWVGGRYSVCSAVG
VLPLSLQYGFSIVEKFLKGASSIDQHFSSAPFEKNIPVLLGLLSVWNVSVLGYPARAILP
YSQALEKLAPHIQQVSMESNGKGVSMDGVPL-PFETGEIDFGEPGTNGQHSFYQLIHQG-
RVIPCDFIGVVKSQQPVYLEGEVVNNHDELMSNFFAQPDALAYGKT---AEQLQKENVP-
--------QHLIPHKTFSGNRPSVSILLSSLDAYKIGQLLAIYEHRVAVQGFVWGINSFD
QWGVELGKSLATQVRKQLNASRTKG---EPV---E-GFNFSTTTMLTRY

>UniRef90_H2IV56_7_544 | Tax=Gammaproteobacteria
-TQTAAWQALQQH-FDKM-KDVQISHLFAEDGDRFSKFSATFED------QML-VDFSKN
RITTETLDKLQALAKETDLQGAIKSMFSGEKINRTEDRAVLHVALRNRSNTPIV---VDG
KDVMPEVNAVLAKIKGFTERVIGGEWKGYTGKAITDVVNIGIGGSDLGPFMVTEALRPY-
-----KNHLNMHFVSNVDGTHIAETLKDLSPETTLFLVASKTFTTQETMTNAHSARDWFL
KTA-G--DNQH------VAKHFAALSTNGKAVSEFGIDTDNMFEFWDWVGGRYSLWSAIG
-LSIALSVGFDNFEQLLSGAHAMDKHFANTPAEKNLPVLLALIGIWYNDFYGTETEAILP
YDQYMHRFAAYFQQGNMESNGKFVDRNGNPV-DYQTGPIIWGEPGTNGQHAFYQLIHQGT
KIIPCDFIAPAISHNPL------SDHHAKLLSNFFAQTEALAFGKS---LDVVEKEFADQ
G-KKPEDVKHVAPFKVFEGNRPTNSILLREITPYSLGALIAMYEHKIFTQGVILNIYTFD
QWGVELGKQLANRILPELED----D---KDV---T-GHDSSTNGLINRF

>UniRef90_A5F3J3_8_545 | Tax=Vibrio
-TQTQAWKALTAH-FESA-QDMDLKALFAQDSERFAKYSARFGQ------DIL-VDYSKN
LVNAETMQHLFALAKETDLQSAITAMFKGEAINQTEDRAVLHTALRNRSNSPVL---VNG
EDVMPAVNAVLAKMKAFSERVIGGEWKGFTGKAITDVVNIGIGGSDLGPYMVTEALVPY-
-----KNHLTMHFVSNVDGTHMAETLKNVDPETTLFLVASKTFTTQETMTNAHTARDWFL
KAA-G--DEAH------VAKHFAALSTNGKAVAEFGIDTDNMFEFWDWVGGRYSLWSAIG
-LSIILSIGYDNFVELLAGAHEMDQHFVNTPFESNIPVILALIGIWYNNFHGAESEAILP
YDQYLHRFAAYFQQGNMESNGKYVDRDGNPV-TYQTGPIIWGEPGTNGQHAFYQLIHQGT
KLIPCDFIAPAVSHNLV------GDHHQKLMSNFFAQTEALAFGKS---AQAVQAELEKA
G-KSAAEIAALVPFKVFEGNRPTNSILVKQITPRTLGNLIAMYEHKIFVQGVIWNIFSFD
QWGVELGKQLANQILPELAD----S---AAV---T-SHDSSTNGLINAF

>UniRef90_UPI000444074E_4_547 | Tax=Erinaceus europaeus
LTRSPQFQNLQEWHRGHV-SELNLRSLFDGDKERFNRFSLNLNT---NHGHIL-VDYSKN
LVTDNVMQMLVELAKARGVEAARDRMFSGQKINFTEDRAVLHVALRNRSNSPIL---VDG
KDVMPEVNRVLEKMKTFCQHVRSGNWKGYSGKAITDVINIGIGGSDLGPLMVTEALKPYS
-----SGGPRVWFVSNIDGTHISKTLSALNPETSLFIIASKTFTTQETITNAETAKEWFL
QSA-K--DPSA------VAKHFVALSTNTTKVKEFGIDPQNMFEFWDWVGGRYSLWSAIG
-LSIALHVGFDNFEQLLSGAHWMDNHFRTAPLEKNAPVLLALLGIWYINCFGCETHAMLP
YDQYMHRFAAYFQQGDMESNGKYITKSGSRV-DHQTGPIVWGEPGTNGQHAFYQLIHQGT
KIIPCDFLIPVQTQHPI----RKGLHHKILLANFLAQTEALMKGKT---PEEARKELQAA
G-KTGEELEKLLPHKVFEGNRPTNSIVFTKLTPFILGALIAMYEHKIFVQGVLWDINSFD
QWGVELGKQLAKKIEPELDG----N---SPV---T-SHDSSTNGLIN--

>UniRef90_A0A059VZT8_9_544 | Tax=Streptomyces
LDQMPEWTALSKH-REQM-GEVHLRELFDKDPSRAGRLTLQVG-------DLH-LDYSKH
LVTDETLRLLRELAAATGVAELRDAMFRGEKINITEHRSVLHTALRAPGSAAIV---TDG
ENVVPAVQHVLTRMSTFADRVRSGDWKGYTGRRIKTVVNIGIGGSDLGPAMAYEALRAYT
-----HRDMQFRFVSNVDGADLHEAVRDLDPAETLFIVASKTFTTIETITNATSARDWLL
TGLGA--GQEA------VGKHFVALSTNAEKVAEFGIDTDNMFEFWDWVGGRYSYDSAIG
-LSLMIAIGPERFREMLAGFHLVDEHFRTAPPEENAPLLLGLLGIWYGNFWDAQSHAVLP
YSHYLSKFTAYLQQLDMESNGKSVDREGRPV-DWQTGPVVWGTPGTNGQHAYYQLLHQGT
KTIPADLLGFARPVEDL--QPHLVAQHDLLMANLLAQGQALAFGKT---ADEVRAEGVA-
--------EELVPHRTFRGNHPTTTILASELSPSVLGQLIALYEHKVFVQGAVWNINSFD
QWGVELGKVLAKRVEPALTE----G---AEV---P-GLDASTAGLVAKY

>UniRef90_Q87L81_8_545 | Tax=Vibrio
-TQTQAWKALTAH-FESA-QDMDLKELFAQDAARFDKYSARFGS------DIL-VDYSKN
LINEETLKHLFALANETELKSAIEAMFSGEAINQTEGRAVLHTALRNRTNTPVM---VDG
EDVMPAVNAVLEKMKSFTDRVIGGEWKGYTGKAITDIVNIGIGGSDLGPYMVTEALAPY-
-----KNHLNLHFVSNVDGTHIVETLKKVNPETTLFLIASKTFTTQETMTNAHTARDWFL
ESA-G--DQAH------VAKHFAALSTNATAVSEFGIDTANMFEFWDWVGGRYSLWSAIG
-LSIALAVGYDNFVELLDGAHEMDKHFVSTDLESNIPVILALIGIWYNNFHGAESEAILP
YDQYMHRFAAYFQQGNMESNGKYVDREGNAV-TYQTGPIIWGEPGTNGQHAFYQLIHQGT
KLIPCDFIAPAISHNPA------GDHHQKLMSNFFAQTEALAFGKS---EETVKEELVKA
G-KNAEEVAAIAPFKVFEGNRPTNSILVKQITPRTLGNLIAMYEHKIFVQGVIWNIFSFD
QWGVELGKQLANQILPELAD----A---SQI---N-SHDSSTNGLINAF

>UniRef90_UPI000373CB7E_4_542 | Tax=zeta proteobacterium SCGC AB-604-O16
LLQSETWKALDEH-RRHM-ADVHMRDLFAEDSERFKRYSRQFN-------DIL-VDFSKN
IMNDETFSLLMKLARERGVPDWIERMFVGEKINNTEHRAVLHTALRNRSNRPVT---VDG
KDVMPDVNRVLGQMRKFTEAVRSGEWKGGTGKPITDIVNIGIGGSDLGPVMVTEALTPFG
-----RDKLHMHFVSNIDGTHMVETLRHLHRETTLFVIVSKTFTTQETITNARTARDWFL
TRG-G--TKTA------VAKHFVAVSTNAKAVSAFGIDTDHMFEFWDWVGGRYSLWSSVG
-LSIALYIGMDHFEELLAGAHDMDMHFRTAPPEENIPIILGMLGVWYNNFFGADSHALLP
YDQYMHRFPAYFQQGDMESNGKRVTRNGVPV-NYATGPIIWGEPGTNGQHAFYQLIHQGT
RLVPCDFLAPIETKNPV------GRHHPMLLSNFFAQAEALMRGKT---EDEVRAELESD
G-FSGDELEVLLPHKVFPGNKPTNSILFQKLMPRTLGSLIAMYEHKIFVQSIVWDVNAYD
QWGVELGKQLARKILPELDD----Y---ENV---N-SHDASTNGLINYY

>UniRef90_X5LPS8_5_541 | Tax=Mycobacterium
ITATPAWQALSKH-YDEI-RDIHLTELFAEDPHRGTELALTVG-------DLY-IDYSKH
RVTRQTLQLLADLARAAGLEARRDAMFAGEHINTSEDRAVLHTALRLPADATLT---VDG
QNVVADVHEVLDRMGGFTDRLRSGEWSGATGERIKTVVNIGIGGSDLGPVMVYDALRHYA
-----DAGISARFVSNVDPADLVAALADLDPATTLFIVASKTFSTLETLTNATAARRWLV
DAL----GEDA------VAKHFVAVSTNAKLVQEFGIDTDNMFGFWDWVGGRYSVDSAIG
-LSVMAVIGRERFAEFLSGFHLVDEHFRTAPLAENAPALLGLIGLWYSNFFGAQSRAVLP
YSNDLSRFAAYLQQLTMESNGKSVRADGSPV-TTQTGEIFWGEPGTNGQHAFYQLLHQGT
RLVPADFIGFSEPTDDLPTADGTGSMHDLLMSNFFAQTQVLAFGKT---AEAIAAEDTP-
--------AAVVPHKVMPGNRPTTSILATRLTPSVVGQLIALYEHQVFTEGVVWGIDSFD
QWGVELGKTQAKALLPVITE----P---ESP---AEQSDSSTDALVRRY

>UniRef90_S5PPH2_8_542 | Tax=Pasteurellaceae
--QTFAWNALEQH---KA-DNLSIPQLFAEDPNRFDKYSLRFED------QLL-VDFSKN
AINEKTLTLLRQLANECGLESAKNAMFSGKKINRTENRAVLHVALRNRANTPIA---VDG
KDVMPEVNAVLAKMKDFCERVISGEWKGYTGKTITDVINIGIGGSDLGPYMVTEALRPY-
-----KNHLNMHFVSNVDGTHIAEVLRKVNPETTLVLVASKTFTTQETMTNALSARKWLL
DSA-K--DESA------VAKHFVALSTNAKEVEKFGIDTANMFEFWDWVGGRYSLWSAIG
-LSIALSLGFENFEQLLAGAHAMDKHFLITPIEKNIPTTLALVGIWNNNFLGAESEAILP
YDQYMHRFAAYFQQGNMESNGKFVGRDGKPV-THQTGPIIWGEPGTNGQHAFYQLIHQGT
KLIPCDFIAPAQTHNPL------SDHHNKLLSNFFAQTEALAFGKS---KETVEKEFLDA
G-KTLEEVAEIVPFKVFSGNKPTNSILVQKITPYSLGALIAMYEHKIFVQGVLFNIYSFD
QWGVELGKQLANRILPELET----D---EKI---N-SHDSSTNGLINQF

>UniRef90_UPI0003752445_8_541 | Tax=Streptomyces vitaminophilus
LNQLPQWDALRAH-REAL-GDTRLRELFDADPERGERFALQVG-------DLY-VDYSRH
LVTDETLRLLLDLVHARGVLALRDAMFHGEPINSTEGRAVLHVALRSQPGDVIQ---VDG
ENVVLAVHEVLRRMTRFSERVRSGEWTGHTGRRIRTVVNIGIGGSDLGPAMAYQALRAYS
-----DRNLDVRFVSNVDGADLQEKTRDLDPAETLFIVASKTFTTVETITNATSARRWLL
DGLGG--DESA------VAKHFVAVSTNAEEVSAFGIDPANMFEFWDWVGGRYSFTSAIG
-LSLMTAIGPEAFHEMLAGFHAMDTHFRSAPPATNLPLLLGMLGVWYGGFFDAQSHAVLP
YSQYLEQFPAYLQQLDMESNGKSVDREGRPV-PVRTGPVVWGTPGTNGQHAYFQLLHQGT
GSVPADLIGFAQPVDDP------YDQHDLLMANMFAQGQALAFGKT---AEQVAAEGVP-
--------PELVPHRTFPGNRPTTTILGRKLTPRTLGELVALYEHKVFVQGAVWNINSFD
QWGVELGKVLAKRIEPQLRP----GA--AEA---PQDLDSSTRTLVQRY

>UniRef90_I5C1X9_8_544 | Tax=Nitritalea halalkaliphila LW7
-TTTSAWKTLKQL-AATS-GQLSIRTL-CQDAARFSDYSLTFE-------SLL-FDYSKN
KINDAVREQLLALAEECKLAEAIQAMFSGETINLTEGRAVLHTALRNQSDRPIL---VEG
KDVMPDIRQVLGQMKGFAEAIEQQRHLGYTGKPIDTLVNIGIGGSDLGPVMVTEALKPYQ
-----LPHITTHFVSNVDGTHLAETLKRVNPETTLFFIASKTFTTQETMTNAHSARDWFL
THA-Q--DEKA------VAKHFVALSTNAAAVEAFGIAPENMFGFWDWVGGRYSLWSAIG
-LPIACTVGFANFEALLQGAYSMDVHFQEAPFGQNIPVLMALIGIWNCNFLGATSEAILP
YDQYLHRFAAYFQQGNMESNGKYVTRTGERV-SYSTGPIIWGEPGTNGQHAFYQLIHQGT
HLIPCDFIAPAQSHNPI------GDHHVKLLSNFFAQTEALMNGKD---LAAVEAEMRAA
G-ADEETIRNIAPHRVFDGERPTNSILVKKITPYTLGQLVAMYEHKIFVQGVLWNILSFD
QWGVELGKVLAKRILPELAG----D---EDV---D-THDASTNGLINAY

>UniRef90_B6ELK8_8_545 | Tax=Vibrionaceae
-TETQAWADLTAH-FETA-QNFNLADLFSADAQRFDKFSTTFGQ------DIL-VDFSKN
LVTEETMQKLFSLAEQTELSEAIKAMFSGEKINKTEDRSVLHTALRNRSNTPVI---VDG
EDVMPAVNAVLEKMKAFTERLISGEWKGYTGKEITDIVNIGIGGSDLGPYMVSEALAPY-
-----KTRLNMHFVSNVDGTHIVETLKPLNPETTLFLIASKTFTTQETMTNAHSARDWFL
AEA-G--DQAH------VAKHFAALSTNAESVSEFGIDTDNMFEFWDWVGGRYSLWSAIG
-LSIALAVGFDNFVELLEGAHEVDNHFANTELENNVPVILALIGLWYNNFHGSESESILP
YDQYLHRFAAYFQQGNMESNGKCVDRNGNPV-DYQTGPIIWGEPGTNGQHAFYQLIHQGT
KLIPCDFIAPAISHNQV------GDHHQKLMSNFFAQTEALAFGKK---EETVRAEFAAA
G-KTEAEMAELVAFKVFEGNRPTNSILVKKVTPKTLGNLIAMYEHKIFVQGVIWNIFSFD
QWGVELGKQLANQILPELAD----D---KAI---N-SHDSSTNGLINAF

>UniRef90_K9DHG1_6_542 | Tax=Massilia
LTSTASFQALAQH-ADTA-KTWQMRDLFAADPDRFERYSDEAA-------GLF-LDYSKN
RLDGRTLELLVQLARERGLEARRDAMFAGEKINNTENRAVLHTALRAPRGATLV---VDG
QEVNADIHAVLDRVKTFTDAVRSGEWLGHTGKPITDIVNIGIGGSDLGPKMVVLALRHYA
-----HPRLRMHFVSNVDGHDMDAALAQVDPETTLFIVASKTFTTAETMMNAQTARAWFL
QHA----PEDA------LARHFVAVSTNTEAIKTFGIDPANMFPFWDWVGGRYSVWSAIG
-LPVALAVGFGYFKDFLAGAHELDEHFRTAPLEQNLPTLLALIGFWNRQFLDCASVSIAP
YHQDLNRFPAYLQQLDMESNGKRVTRDGQPV-DTPTCPAIWGECGTNGQHAYFQLLHQGT
DVTPMDFIAALRPAHEM------DNHHTALLANCFAQSEAFMKGKT---AIEVRADLQAQ
G-LAAEEIERLTPHKTFPGNRPSNTILMERLTPSTLGALIALYEHKTFVQGVIWDVNSFD
QWGVELGKVLAKKIEAELAG----E---PAP---G-QHDSSTNGLIAR-

>UniRef90_K8ENB0_56_602 | Tax=Bathycoccus prasinos
ISSTSEWNSLKEH-VKDI-EKTHLRDLL-KDYNRCENLTLEHD-------GVY-VDYARQ
RVTEETMEKLYALARASGVKEKINAMFSGEAMNSTENRAVLHVATRAPRSKVIN---VDG
SNVVPDVHDVLDKIKDFSDRVRNGEWVGHTGLPLTDVVCVGIGGSFLGPLFVHTALKTNQ
SHAADAQGRNLRFLANVDPVDVARALNGLNPETTLVVVVSKTFTTAETMLNARTVRQWII
AAL----GKEA------VSKHMVAVSTNLKLVSEFGIDPKNAFAFWDWVGGRYSVCSAVG
MLPLALQYGFETCEQFLKGAWSMDEHFATAEFEKNLPVTLGLISTWNVSFLGCDARAILP
YCQALAKLAPHIQQVAMESNGKGVTIDGTPV-DYPTGEIDFGEPGTNGQHSFYQLIHQG-
RVIPCDFIGVIKSQQSVYLKGEIVSNHDELMCNFFAQADALAVGKT---PVELRAENCP-
--------DTLIPHKTFTGNRPSLSIMLPELNAYTTGQLLSLYEHRVAVQGFVWGLNSFD
QWGVELGKVLATRVRATMHDKRNEG---KMLDSSD-GYNHSTERMLNRY

>UniRef90_UPI0004A3EF39_6_541 | Tax=Oxalobacteraceae bacterium JGI 001010-B17
LTSTASFQALEAH-AQDA-QQWQMRDLFAQDPQRFERLSAEAA-------GLF-LDYSKN
RLDGRTLALLAELARERGVERLRDAMFAGEKINLTENRAVLHTALRAPKDKQIT---VDG
QDVTGDVHGVLARIRTFSDAVRSGQWRGHTGKEITDIVNVGIGGSDLGPKMVCLALRQFA
-----HPRLTMHFVSNVDGHDMDAALSRVNPETTLFIIASKTFTTAETMMNANTARSWFL
KHA----SEQA------LAKHFVAVSTNVEAIKKFGIDPDNMFPFWDWVGGRYSVWSAIG
-LPVALCVGYGYFADFLAGAHALDEHFRTAPIEQNLPMILALVGFWNREFLGCPSVSIAP
YHQDLNRFPAYLQQLDMESNGKRVTRAGDTITDYETCPVIWGDVGTNGQHAYFQLLHQGT
DITPIDFIAALRPAHEF------HNHHAALLANCFAQSEAFMKGKT---ADEVRQDLAGQ
---DAAEIERLVPHKTFPGNRPSNTILMEYLTPATLGALIALYEHKTFVQGALWDVNSFD
QWGVELGKVLAKKIEAELNG----A---AQP---A-QHDGSTNGLIAR-

>UniRef90_W6KFY8_4_540 | Tax=Magnetospira sp. QH-2
LTQTSAWQALQAH-AEAM-THVHMRDLFAEDPGRFETFSLRLG-------DML-VDYSKN
RITGETMDKLFALAEAADLEIWRGRMFAGEHINNTENRAVLHVALRNRSDRPIH---VDG
VDVMPAVRRELDHMRRFSESVREGYWTGHTGKPIADVVNIGIGGSDLGPVMACEALKPYH
-----HPRLKVHFVSNVDGTHMAETLKDLDPETTLFLVASKTFTTQETMTNAQSARKWLT
DQL----GEAA------VGRHFAALSTNTEAVAAFGINTANMFEFWDWVGGRYSLWSAIG
-LPIAIAIGMDGFEDMLQGAYEMDEHFRTTPLDKNIPAILGLLGVWYGDFMGAHAHAVLP
YDQYLHRLAAYLQQADMESNGKRVTRDGQPV-PYATGPILFGEPGTNGQHSFYQLIHQGT
HLIPCDFIATAETHNPM------PHHHPILLSNFLAQPEALMTGKT---EDQVREELVAQ
G-KSEKQIAALLPHKVFPGNRPTNSILLKTLDPHALGQLVALYEHKIFVQGVVWGINSYD
QWGVELGKQLARVILPELTG----D---AEP---R-SHDGSTTALIEQ-

>UniRef90_L8JPC1_8_544 | Tax=Fulvivirga imtechensis AK7
-TQTTAWGKLEQH-YRDN-NHLKMQDLFKKDPERFSKFSLQFE-------NIL-LDYSKN
RITTETLDLLIALAKECQLDKAIEAMFNGEKINATEKRSVLHIALRNQSGTPIE---VDG
ENVMPQVNAVLAQMKDFSDAIISGAWRGYTGKRITTIVNIGIGGSDLGPVMVTEALKPYK
-----KPHMEVYFVSNVDGSHIAETLKHVDPEQTMFMIASKTFTTQETMTNALTARAWFL
DHA-R--KKEL------VKKHFVAISTNAEAVSEFGIDTQNMFEFWDWVGGRYSLWSAIG
-LSIACTIGFDNFKQLLAGAHAMDNHFKNEPFERNAPVILALLGIWYNNFFQAESHALLP
YDQYMHRFAAYFQQGDMESNGKYVSRNGKKV-HYQTGPIIWGEPGTNGQHAFYQLIHQGT
KLIPCDFLAPAITHNPI------ADHHEKLLANFFAQTEALMNGKS---EEEVIAELKGI
--VPDEELETLKPFKVFEGNRPTNSILFKKLDPRTLGCLIAMYEHKIFVQGVIWNIYSFD
QWGVELGKQLAKKILPELFG----K---DEV---Q-SHDSSTNGLINQF

>UniRef90_S2JRD1_6_547 | Tax=Mucor circinelloides f. circinelloides (strain 1006PhL)
--KLNTWSKLQQY-YDSEGKNIVIKEQFEKDPKRFEKYHRVFKGTDKTNTSIL-FDFSKN
RVTDETLQLLLELAKEAKVEEMRNKMFAGEHINFTEDRAVLHVALRNLSDKPIY---DNG
EDVMPEVREVLAHMKEFSESVRSGEWKGYTGKRITDIVNIGIGGSDLGPVMVTEALKPYA
-----QEGLKPHYVSNIDGTHLAEVLKSVNPETTLFIIASKTFTTQETITNAESAKSWFL
DAA-K--DASH------VAKHFVALSTNTELVTKFGIDAKNMFKFWDWVGGRYSLWSAIG
-LSIAITIGYQNFEDLLRGGHEMDQHFVNTPLEENIPVLMALVGVWYNNFFGAQTEAILP
YDQYMHRFPAYFQQGNMESNGKYVSRSGEEV-QAQTGPIIWGEPGTNGQHAFYQLIHQGT
KMIPCDFLAPVETFNPI----SKGVHHDILLSNFFAQTEALMVGKS---EQQVRAEMGA-
-----NVQENIVPHKVFKGNKPTNSFLFQKLTPATLGSLIAMYEHKIFVQGAIWDINSYD
QWGVELGKQLAKAILPELTS----S---GHV---E-SHDASTNGLINYY

>UniRef90_UPI0004908D96_7_544 | Tax=Phaseolibacter flectens
-TQTAAWKSLEQH-FKEM-EKVQISQLFADDPQRFSRFSLQFEQ------QIL-LDFSKN
RITQDTLNQLQQLAKECDLTAAIQAMFSGEKINRTEDRAVLHTALRNRSNTPIK---VDG
EDVMPQVNAVLAKMQHFSERVIQGEWLGYSGKAITDVVNIGIGGSDLGPFMVTEALRPY-
-----KNHLQMHFVSNVDATHMAETLKPLNPETTLFLVASKTFTTQETMTNAHSARDWLL
ASA-K--DPRH------VASHFVALSTNGKAVSEFGIDTDNMFEFWDWVGGRYSLWSAIG
-LSICLSIGYDNFVQLLEGAHAMDQHFCTAKPEENLPVILALIGIWYNNFFGAETEAILP
YDQYMHRFAAYFQQGNMESNGKYVGRDGKPV-DYQTGPIIWGEPGTNGQHAFYQLIHQGT
KLIPCDFIAPALSHNPL------GDHHDKLLSNFFAQTEALAFGKS---RQQVEQEFIDS
G-KDHQSVAEIVPFKVFTGNRPTNSILLKAITPYSLGALIAMYEHKIFTQGVILNIFSFD
QWGVELGKQLANRILPELAD----N---AEI---N-SHDSSTNGLINQY

>UniRef90_UPI0003796FAA_8_546 | Tax=Segetibacter koreensis
-TNTQAWLLLKRHYDEEM-QRTHLRKLFTTDPERFKKFSIFFE-------DIL-FDYSKN
IINNKTLQLLFQLADECSVKEGIEAMFSGEKINETENRSVLHVALRNFSDRPYM---SDG
KDVMPEVEKVREHMREFTAKVHSGEWKGYTGKKIKYIVNIGIGGSDLGPVMVTEALRPYW
-----HEGIEAYFVSNVDATHIVETLKKVTPEETLFLIASKTFTTQETMTNARTARDWFL
QAA-G--DESH------VAKHFVALSTNEKEVTSFGIAAENMFVFWDWVGGRYSLCSAIG
-LSISLTIGYDNFEQLLRGAFIVDEHFRSTKFASNIPVIMALLGVWYTNFYGAQSEAILP
YDQYMHRFAAYFQQGNMESNGKSVDRNGYEV-NYSTGPVIWGEAGTNGQHAFYQLIHQGT
LIIPCDFIAPAISHNPV------GDHHLKLLSNFFAQTEALMNGKT---EEEVTAELVKA
N-KSKEEIRKLLKFKMFRGNKPTNSFLLKEITPKSLGSLIAMYEHKIFVQGIIWNIFSFD
QWGVELGKQLANKILPELES----Q---SEV---V-DHDSSTNGLINTY

>UniRef90_D6SL24_4_542 | Tax=Desulfonatronospira thiodismutans ASO3-1
LTLSPYWTKLKEH-FSRI-SDIHMRDMFTADPERFSSFSLQAG-------QIF-LDYSKN
RIDRETMSLLFGMARDMGLEDKTTAMFSGQKINTTEQRSVLHVALRNRSNRPTY---VDG
EDVMPQVNQVLDRMKDFVHGVREGHWRGWTGEPVKDVVNIGIGGSDLGPRMAVKALDGFS
-----GPDLRVHFVSNVDPSHLENTLARLDPRTTLFIVASKTFTTQETMFNAARAKDWLL
ESA-K--NQEH------IARHFVAVSTNTPKVQEFGIDPQNMFGFWDWVGGRFSLWSAIG
-LPIALSIGMERFEQLLEGAHEMDEHFLNTPLENNLPVILGLLSIWYTNFFKTESHALLP
YSQYLEEFPAYMQQGEMESNGKRITLQGAEV-DYETGPVIWGAPGTNGQHAFYQLLHQGT
RMIPCDFIIFARQPGHD------PVQHRLLMANYLAQTEALMLGKT---SAQVRQELESQ
G-KSSHEIEKILPHKVFPGNKPSNSIILPELTPRTLGALIALYEHKVFVQGALWDINSFD
QWGVELGKQLARKIEPELED----D---SEV---T-DHDSSTNGLINKW

>UniRef90_I4YR03_4_540 | Tax=Microvirga lotononidis
LTASPAWQALKAH-SRST-GRHHLRELFAREPERFSRFSLRLG-------DLL-LDYSKH
RITAETMELLLELARSADVEGWRDRMFTGSKINATEKRAVLHVALRNRSGRPIL---VDG
SDVMPSIDAVLAKMHLFSEQVRNGAWRGSTGETITDVVNIGIGGSDLGPVMVCEALKPYQ
-----RPDLRPYFVSNVDGAHLTHTLAGLNPARTLFIVASKTFTTQETMTNAASARGWLT
EAL----GEDA------VAKHFVAVSTNAPEVARFGIDPANMFEFWDWVGGRYSLWSAVG
-LPIVLAVGFERFRELLEGAHEMDEHFQSAPLNQNMPVIMGLLGVWYRNFLGASTLALLP
YDQHLSRFAAYFQQGDMESNGKSVRRDGNRV-DYATGPVIWGEPGTNGQHAFFQLLHQGT
ELIPADFLAAVESQTPL------SDHHDKLLANFLAQTEALAFGKA---KDEVRDELAKE
G-LSEEALRTLMPHKVFEGNRPTTSLLYRKLTPHRLGSLIALYEHKIFVQGIIWEINSYD
QWGVELGKELASRILPELQT----D---ATV---L-DHDSSTNGLIK-Y

>UniRef90_M3C4I8_9_544 | Tax=Streptomyces mobaraensis NBRC 13819 = DSM 40847
LDRMPEWNALAKH-RDEI-GEVHLRELFADDPRRAERYALTVG-------DLY-VDYSKH
LVTDDTLRLLRELAKATGVAELRDAMFRGEKINTTEGRAVLHTALRAPESAVIE---VDG
ENVVPAVHAVLRKMRDFAGRIRSGEWKGHTGKRIRNVVNIGIGGSDLGPAMAYEVLRPYA
-----DRDLTLRFVSNVDGADLHEAVRDLDPAETLFIVASKTFTTIETVTNATSARKWLL
AGLGA--GEDA------VAKHFVALSTNAEKVADFGIDTANMFEFWDWVGGRYSYDSAIG
-LSLMIAIGPDRFQEMLDGFHLVDEHFRTAAPEENVPLLLGLLGIWYGNFHDAQSHAVLP
YSHYLSKFTAYLQQLDMESNGKSVDREGRRV-EWQTGPVVWGTPGTNGQHAYYQLIHQGT
KLIPADLIGFARPVDEL--SPSLAAQHDLLMANLFAQGQALAFGKT---AEEVAAEGVP-
--------AELVPHKTFRGNRPTTTILADALTPSVLGQLIALYEHKVFVQGAVWNIDSFD
QWGVELGKVLAKRVEPALSE----G---AQV---E-GLDASTAALVARY

>UniRef90_G3MM22_10_553 | Tax=Amblyomma
LVEDPAFKKLQEYYNSNG-KKLNMPELFKKDPERFKKCSIKLDTP--DSGVLL-FDYSKN
LINEEVLAKLFDLVKSRKVTLARDAMFRGEKINFTEGRAVLHVALRNRSNTPIL---VDG
KDVMPGVNAVLKHMREFSDSVRKGQWKGYSGKSITDVVNIGIGGSDLGPLMVTEALQPYQ
------CGPNVHFVSNIDGTHLAKTLKKLSAETTLFIIASKTFTTQETITNAQSAKEWLM
NHT-K--NPAD------VAKHFVALSTNGPKVKEFGIDEKNMFEFWDWVGGRYSLWSAIG
-LSVALFVGMDNFEQLLSGAHFMDQHFLKAPVEANVPIILAVLGVWYHNFFGAESHALLP
YDQYMHRFAAYFQQGDMESNGKYITRSGKRV-AYTTGPIVWGEPGTNGQHAFYQLIHQGT
RLIPCDFIAPVKTHNPI----SHGIHHEILLANFLAQPEALMKGKT---KEEARAELEKA
G-MSTDVLEKILPHKVFEGNRPTNSIVVDKVTPFNLGMLIAMYEHKIFTQGIIWDVNSFD
QWGVELGKQLAKAIQPELKG----N---SQV---S-THDSSTNGLIN--

>UniRef90_F2P5F2_8_545 | Tax=Photobacterium
-TQTQAWQDLTAH-FEQA-QDFQLSDLFANDNARFSKFSAQFGS------DIL-VDYSKN
LITEETLTKLFALAKETELDAAIADMFSGAKINRTEDRAVLHVALRNRSNTPIM---VDG
EDVMPAVNAVLEKMKSFSERIISGEWKGYTGKEITDIVNIGIGGSDLGPYMVSEALGAY-
-----KTRLNMHFVSNVDGTHIAETLKDLNPETTLFLIASKTFTTQETMTNALSARDWFL
AKA-E--DKAH------VAKHFAALSTNGEAVAEFGIDTNNMFEFWDWVGGRYSLWSAIG
-LSICLAVGFDNFVALLDGGHAMDKHFAEAPLEQKLPVILALIGIWYNNFHGAETEAILP
YDQYMHRFAAYFQQGNMESNGKYVDRGGNPV-DYQTGPIIWGEPGTNGQHAFYQLIHQGT
KLIPCDFIAPAISHNPL------GDHHPKLMANFFAQTEALAFGKS---REQVEAEFIAA
G-KSLEDVKDLVEFKVFEGNRPTNSILVKEITPYTLGALIALYEHKIFTQGVIWNIFSFD
QWGVELGKQLANQILPELNN----A---ETI---A-SHDSSTNGLINAF

>UniRef90_UPI000361CE59_4_542 | Tax=zeta proteobacterium SCGC AB-604-B04
LIQSSAWQALKAH-QQKL-SKIHMRDLFKQDPQRFEKFSTRFQ-------DIL-LDYSKN
IITEETMKLLFELVDQAGLQEWTGRMFSGGKVNNTEDRAVLHIALRNRSNRPIM---VNG
EDVMPAVNGVLDRMRVFTEDVRKGRWLGCTGKRITDIVNVGIGGSDLGPVMVCGALKPFA
-----KEGLRVHFVSNVDGTQIVETLKGLSRETTLFVIVSKTFITQETITNAKTARDWFL
TRG-G--TKTA------VAKHFVAVSTNAEAVANFGIDTEHMFEFWDWVGGRYSLCSAVG
-LSIALYLGMDNFERLLTGAHQMDEHFRSTPMTGNIPVILALLGIWYNNFWGAESHAILP
YDQYMHRFPAYFQQGDMESNGKQVTRHGAAV-DYSTGPIIWGEPGTNGQHAFYQLIHQGT
KMVPADFLAPIDTKNPI------GQHHTILLSNFFAQTEALMLGKT---GEEVREELEAE
G-LSGDRLELILPHKVFPGNRPTNSILFQKLTPETLGSLIAMYEHKIFVQSIIWDINAFD
QWGVELGKQLARRILPELWH----D---DRV---S-SHDASTNGLMNYY

>UniRef90_A8QXM2_3_546 | Tax=Plecoglossus altivelis altivelis
LTSDPNFQKLKEWYKAHA-LSLNLRQMFEDDKERFNKLSTTLKT---DDGEIL-LDYSKN
LLTEDVVKMLVELAKSRGVDAAREKMFSGEKINFTEGRAVLHVALRNRSNTPIN---VEG
KDVMPEVNKVLEKMKGFCHKVRSGDWKGYTGKAITDVVNVGIGGSDLGPLMVTEALKPYS
-----KDGPRVWFVSNIDGTHIAKTLAQLNAETTLFIVASKTFTTQETITNAESAKEWFL
SAA-K--DKSA------VAKHFVALSTNAPKVKDFGIDTENMFEFWDWVGGRFSLWSAIG
-MAIALHIGFDNFEKLLSGAHWMDNHFRTAPLDKNAPVLLALLGIWYINFFHAETHAMLP
YDQYMHRFTAYFQQGDMESNGKYITKDGARV-NYHTGPIVWGEPGTNGQHAFYQLIHQGT
RMVPADFLIPAQSQHPI----RDNLHHKILLANFLAQTEALMKGKT---TEEAKKELEAA
G-LTGEALDKLLPHKVFQGNKPTNSIIFKKLNPYTLGALIAMYEHKIFVQGTMWEINSFD
QWGVELGKQLAKQIEPQLQD----K---TEV---K-SHDSSTNGLIN--

>UniRef90_C4K8I7_7_544 | Tax=Candidatus Hamiltonella defensa
-TQTSAWKALQQH-FKEI-EPIHIRHLFHADPKRSEKFSLTFN-------DLIRVDFSKN
RLTAQTIEKLQALAQETDLALAICSMFSGGKINETEERPVLHIALRNRGNQPIL---VDG
QDVMPLVNAVLEKMKRFCHQVIKGDWNGYSGQTITDVVNIGIGGSDLGPYMATEALKPY-
-----KNHLKMHFVSNVDGTDIVETLKALNPARTLFIVASKTFTTQETMTNAQTAREWFL
KTA-G--DSAH------VARHFVALSTNIKEVTNFGIDPENSFEFWDWVGGRYSLWSAIG
-LPIALSIGFDNFEKLLEGAYEMDQHFLKTDFTHNIPVILALIGIWYSHFFGAETEAVLP
YDQYLHRFPAYLQQASMESNGKWVDRDGKPV-GYQTGSILWGEPGTNGQHAFYQLIHQGT
KIIPCDFIAPVISHNAI------GDHHHKLLANFFAQTQALAFGKT---EQEVQEELMAE
G-VFSEKATYLAPFKAFSGNRPTNSILLKQITPLSLGALIALYEHKIFTQGVILNIFSFD
QWGVELGKKLASGILSELEG----P---EKV---S-CHDSSTNSLINCF

>UniRef90_C7M929_8_537 | Tax=Capnocytophaga
-TQTNAWKALQKH-FAEV-KDRHMLSLFEKDPTRAEKFAIKWH-------DFY-VDYSKN
RIDEETLKLLVQLAEECGLKDAIGKYFGGDLINNTEKRAVLHTALRAPENSVIN---VDG
KNVMPEVAAVKHKIKQFSEEVISGKRKGYTGKAFTDVVNIGIGGSDLGPAMVTEALKFY-
-----KNHLNVHFISNVDGDHVLETIKHLNPETTLIVIVSKTFTTLETLSNALTVKEWFL
KSG----SEKD------IAKHFVAVSTNLQEIDKFGIDPDNVFPMWDWVGGRFSLWSAVG
-LSIALSVGYDNFDKLLKGAHAMDEHFRTAPFEKNIPVVLALLSVWYNNFYGAESQAIIP
YTQYLHRLAAYLQQGIMESNGKQTDRDGNPI-PYQTGVIIWGEPGTNSQHAFFQLIHQGT
KLIPTDFIGFKHSLHGN------TDHHNKLMANFFAQTEALLKGKT---EAEVRKEM---
---GDKVNEALVPFKVFTGNRPTTSILIDKLTPESLGSLIAMYEHKIFVEGVIWNIYSYD
QWGVELGKQLASKILKDIAA--------TEL---S-AHDSSTTNLLKQF

>UniRef90_G7Z3J5_9_550 | Tax=Azospirillum lipoferum
-SHTPAWAALARH-RQDM-AGTHMRDLFAADPGRFKAFSMEAA-------GLF-LDYSKN
RITRDTVGLLLDLARQQDVEGARARMFGGEPINLTEKRAVLHTALRNRSDRPVT---VDG
RDVMPAVRAVLERMDAFAASVRDGEWRGYTGQPITDVVNIGIGGSDLGPVMATEALKPFA
-----HAHVALHFVSNVDGTHLAEQLKWLDPETTLFVIASKTFTTQETLTNAHSARRWFL
ETA-K--DEAH------VAKHFVAVSTNEAEVRKFGIDPANMFGFWDWVGGRYSLWSAIG
-LPIMIAIGPERFAELLAGAHAMDEHFRTAPLERNMPVLMGLLGVWYRNFWDASSYAVLP
YDQYLHRFPAYLQQLDMESNGKSVTRGGEPV-DYQTGPVLFGEPGTNGQHAFYQLIHQGT
SLIPCDFIAAATTHNPI--GAEAGAHHRILLSNVFAQAEALMRGKT---ADEVRAEMTKA
G-KSPEEVEALVPHRVFPGNRPSNTILIESLTPATLGALIALYEHKVFVQGIVWDINSFD
QWGVELGKQLANTILPEMET----G---PAE---G-AHDSSTTGLMAWW

>UniRef90_P50309_4_547 | Tax=Cricetulus griseus
LTQNRYFQKLQDWHRDNS-ADINLRSLFDADPERFNNFSLNLNT---THGHIL-VDYSKN
LVNKEVMQMLVDLARSRGVETMRDNMFSGVKINYTEDRAVLHVALRNRSNSPIV---VDS
RDVMPEVNRVLEKMRSFCQRVRSGEWKGYSGKPITDIVNIGIGGSDLGPLMVTEALKPYA
-----SGGPRIWFVSNIDGTHIAKTLANLTPESSLFIVASKTFTTQETITNAETAKEWFL
GAS-R--DPST------VAKHFIALSTNTSKVKEFGIDPQNMFEFWDWVGGRYSLWSAIG
-LSIALHIGFDNFEQLLSGAHWMDQHFRKTPLEKNAPVLLALLGIWYINFYGCETHALLP
YDQYMHRFAAYFQQGDMESNGKSITRSGTRV-DHHTGPIVWGEPGTNGQHAFYQLIHQGT
KMIPCDFLIPVQTQHPI----RKGLHHKILLANFLAQTEALMKGKS---NEEAKKELQAA
G-KSPEDLEKLLPHKVFEGNRPTNSIVFTKLTPFILGALIALYEHKIFVQGVIWDINSFD
QWGVELGKQLAKNIEPELDG----S---APV---T-SHDSSTNGLIK--

>UniRef90_J3JUW3_8_551 | Tax=Dendroctonus ponderosae
LTSEPIWQKIQQYFSAKG-SSLVIKELFAADPQRFDKLSLKVPTP--QDGPVL-IDYSKN
RIDDEALGLLFQLAKQRNVEQARDAMFNGQKINFTEERAVLHIALRNRSNRPIL---VDG
KDVTPDVNAVLEHMKQFTNSILSGQWRGYSGKQITDVVNIGIGGSDLGPLMVTEALKPYN
------KGLRVHFVSNIDGTHLAETLRKVDAETVLFIIASKTFTTQETITNATSAKDWFL
GYA-K--DPAA------VAKHFVALSTNEPKVKDFGIDPANMFGFWDWVGGRYSLWSAIG
-LSISLSIGFDNFQQLLEGAHHMDNHFQTAPLEQNAPVILALLGIWYDNFYGAETHALLP
YDQYLHRFAAYFQQGDMESNGKYVTRSGKTV-DYSTGPIVWGEPGTNGQHAFYQLIHQGT
RTIPADFIAPAQTHNPI----SNGLHHKILLANFLAQTEALAFGKT---ADQARAELEKS
G-LQGEALEKILPHKVFQGNRPTNSIVVKKVTPFTLGVLIALYEHKIFTQGVIWDINSFD
QWGVELGKQLAKAIEPELKE----N---NPI---S-SHDASTNGLIN--

>UniRef90_UPI00036647FA_4_542 | Tax=Proteobacteria
LTESPSWKALQAH-YESM-KNVHMRDLFAEDHQRFKRFSLQLN-------DLL-VDYSKN
IISDETKKLLLDVAKERGVETMRERMYSGEPINNTENRSVLHIALRNRSNRPIK---VNG
RDVMPEINSVLSRMRDFTEKVRSGEWKGCTGKPITDIVNIGIGGSDLGPVMVCEALKSYA
-----KDSLKIHFVSNVDGTQMVETLKGLSREKTLFVIASKTFTTQETLTNAKTARDWFL
TRG-G--SKAA------VSKHFVAVSTNARAVENFGIDTEHMFEFWDWVGGRYSLWSAVG
-LSIALYLGMDHFECMLAGAHDMDEHFRTAPLEENIPVVLGMLGVWYNNFWDADSHAILP
YDQYMHRFSAYFQQADMESNGKSVTRDGIAV-DYSTGPIIWGEPGTNGQHAFYQLIHQGT
KLVTSDFLAPIDSKNPI------GQHHAILLSNFFAQTEALMLGKT---EDKVRSELEQE
E-LTDEALEALLPHKVFAGNKPSNSILFQRLTPRILGSLLAMYEHKIFVQSIVWDVNAYD
QWGVELGKELARKILPELMF----E---DEV---K-THDASTNGLINYY

>UniRef90_F8K0P9_12_545 | Tax=Streptomyces cattleya (strain ATCC 35852 / DSM 46488 / JCM 4925 / NBRC 14057 / NRRL 8057)
-DRLPQWEALGKH-RREL-GGTHLRKLFAADPDRGSRYTLDVG-------DLH-IDYSKN
LVTDETLALLRELAEARGVAALRDAMFHGEKINITEDRAVLHTALRSPHDVVVE---VDG
HNVVPKVHSVLNKMCVFAERVRGGDWTGHTGKRIRNVVNIGIGGSDLGPAMAYEVLRPYT
-----RRDMTFRFVSNVDGADLHEAVRDLDAEETLFIIASKTFTTVETITNATAARRWLL
ERLGG--DQAA------VAKHFVALSTNAEKVTEFGIDPDNMFEFWDWVGGRYSYDSAIG
-LSLMIAIGPDHFREMLAGFHLVDEHFRTAPPEENAPLLLGLLGVWYGNFWDAQSHAVLP
YSHYLSRFTAYLQQLDMESNGKSVDRQGNPV-EWQTGPVVWGTPGTNGQHAYYQLLHQGT
KMIPADFIGFAEPVAEL---GELAGQHDLLMANFFAQTQALAFGKT---PEEVAAEGVP-
--------ADLVAHKTFRGNHPTTTILAKELTPSVLGQLVALYEHKVFVQGAIWDIDSFD
QWGVELGKVLAKRLEPVLTD----G---TGG---E-ALDSSTAALVRRY

>UniRef90_M0TFQ1_71_614 | Tax=Musa acuminata subsp. malaccensis
ICDTEPWKDLKEH-INVI-EKTHLRDLM-NDVDRCQSMMVEFD-------GII-LDYSRQ
RARLDTTEKLFKLAEAADLRKKIDSMYNGEHINSTENRSVLHIALRAPRDKVIC---SDG
KNVVPDVWDVLDKIKDFSDRVRSGSWVGATGKALKDVVAIGIGGSFLGPLFVHTALQTDP
ESADCAKGRQLRFLANVDPVDVARNLKGLNPETTLVVVVSKTFTTAETMLNARTMREWIS
SAL----GAQA------VAKHMVAVSTNLTLVEKFGIDPANAFAFWDWVGGRYSVCSAVG
VLPLSLQYGFPIVEKFLKGASNIDNHFYSTSFERNLPVLLGLLSVWNVTFLGYPARAILP
YAQALEKFAPHIQQVSMESNGKGVSIDGVPL-PFEAGEIDFGEPGTNGQHSFYQLIHQG-
RVIPCDFIGSIKSQQPIYLKGEVVSNHDELMSNFFAQPDALAYGKN---PEQLLHENVP-
--------DHLIPHKTFSGNRPSLSLLLPSFDAYNIGQLLAIYEHRIAVEGFIWGINSFD
QWGVELGKVLATQVRKQLHLSRTEG---GPV---Q-GFNFSTTTLLTKY

>UniRef90_C6TGC6_7_550 | Tax=Phaseoleae
ISDTQQWKDLKAH-VEDI-NKTHLRDLL-SDDKRCQSMLVEFD-------DIL-LDYSRQ
QATPETIQKLFELAEAASLKEKIIRMYSGEHINSTENRSVLHVALRASRDAVIQ---SDG
QNVVPEVWKVLDKIQEFSEQIRNGSWVGATGKALKDVVAIGIGGSFLGPLFVHTALQTDP
EAVESARGRQLRFLANVDPIDVARNITGLNPETTLVVVVSKTFTTAETMLNARTLREWIS
SAL----GPSA------VAKHMVAVSTNLTLVEKFGIDPKNAFAFWDWVGGRYSVCSAVG
ILPLSLQYGFSVIEKFLRGASSIDQHFYSQPFESNIPVLLGLLSIWNVTFLGYPARAILP
YSQALEKFALHIQQVSMESNGKGVSIDGVPL-PFEAGEIDFGEPGTNGQHSFYQLIHQG-
RVIPCDFIGVVKSQQPVFLKGEVVSNHDELMSNYFAQSDALAYGKT---AEQLQKENVS-
--------PHLIPHKTFSGNRPSLSLLLPSLNAYNIGQLLAIYEHRIAVEGFIWGINSFD
QWGVELGKSLATQVRKQLNASRTKG---EPV---Q-GFNFSTTTMLTRY

>UniRef90_UPI00029A812C_10_538 | Tax=Streptomyces
LTRMPEWAALAEH-RERL-GTTHLRDLFDADPARGTGYTLRVG-------DLY-LDYSKH
LVTDETLALLRRLAEATGVAELRDAMFRGERINTTEDRAVLHTALRAPRDAVVE---VDG
RNVVPGVHAVLDRMADFSDRVRSGAWTGHTGKPVRNVVNIGIGGSDLGPAMAYEALRPHT
-----RRDLTFRFVSNVDGADLHEAIRDLDAEETLFVIASKTFTTVETLTNAASARAWLL
DGLKA--GQEA------VARHFVAVSTNAGKVRDFGIDTANMFEFWDWVGGRYSYDSAIG
-LSLMIAIGPDRFREMLDGFRLMDDHFRTAPPEENAPLLLGLLGIWYGAFFDAQSHAVLP
YSHHLSRFTAYLQQLDMESNGKSVDREGLPV-DWQTGPVVWGTPGTNGQHAYFQLIHQGT
RMIPADFIGFARPVAGL--PPRLAAQHDLLMANFFAQTQALAFGKT---PEEVRAEGVG-
--------EELVPHRTFRGNHPTTTILAEELTPSVLGQLVALYEHKVFVQGAVWNIDSFD
QWGVELGKVLAKRLEPVLTT----G---VGG---E-GLDSST-------

>UniRef90_S6EJU1_7_544 | Tax=Avibacterium
-TTTNAWKALEQH-KSNL-GETTIQQLFAQEPNRFKDYSLTFDN------EIL-VDYSKN
NLTQETLGLLRQLAEECGLQEATEAMFTGEKINRTENRAVLHTALRNRSNTPVL---VDG
KDVMPEVNAVLAKMKSFCDRVISGEWKGYTGKAITDVINIGIGGSDLGPYMVTEALRPY-
-----KNHLNMHFVSNVDGTHIAETLKKVNPETTLVLVASKTFTTQETMTNANSARDWFL
ASA-K--EEAH------IAKHFAALSTNAKEVEKFGIDTANMFEFWDWVGGRYSLWSAIG
-LSIALSIGFENFEALLSGAHEMDKHFRNTPLSQNIPATLALVGLWNTNFLGAQTEAILP
YDQYLHRFAAYFQQGNMESNGKYVGRDGKVV-DYQTGPIIWGEPGTNGQHAFYQLIHQGK
ILIPCDFIAPAQTHNPL------SDHHLKLLSNFFAQTEALAFGKS---KEEVEAEFVKA
G-KTLEEVKDIVPFKVFTGNKPTNSILLQKITPFSLGTLIAMYEHKIFTQGVIFNIFSFD
QWGVELGKQLANRILPELEN----N---NEI---T-SHDSSTNGLINQY

>UniRef90_UPI000399E5AA_8_545 | Tax=Lewinella persica
-TTTLAWKELEMH-AHEM-EGRHMKDLFAQDPDRFGNFSQTLE-------DLL-IDYSKN
IITQETLDMLYRLAEDCGVKEATEQMFGGAVINGTEGRAVLHVALRNRGKGEII---VDG
VDVMPEVREVLRRMKSFCEKVHAGSHLGYTGKPLTQVVNIGIGGSDLGPVMVTEALKPYW
-----IEGREVHFVSNIDGTHLAEVLKKVDPETTLFLVASKTFTTQETMTNARSARQWFY
DNG-G--SEAD------VAKHFAALSTNEDGVKEFGIDGENIFGFWDWVGGRYSLSSAIG
-MSIALTVGFDNFAGLLDGMYAMDEHFRHAELEENLPVKLALIGVWYTNFFGAETEAILP
YDQYLHRFPAYFQQGNMESNGKSVDRNGNPV-DYETGPIIWGEPGTNGQHAFYQLIHQGT
RLIPCDFIAPAVSHNPL------GDHHAILLSNFFAQTEALMNGKT---ASQVSAELKAA
G-KSDAEIAELVPFKVFDGNRPTNSILAKKITPYVLGQLIAMYEHKIFVQGVIWNIYSFD
QWGVELGKQLAKAILPELGG----G---AQV---Q-SHDSSTNGLINAY

>UniRef90_B3EIW0_3_541 | Tax=Chlorobium limicola (strain DSM 245 / NBRC 103803)
ISKSAAWSALQLH-RDEM-ANVSMRSLFQDDRSRFERFSLRHG-------GML-LDYSKN
RITSRTMDYLCELARTAGLEEKRRRMFEGEPINLTENRAVLHTALRRPSGYTLV---VEG
LDVSAEVADVLQQMKAFSERVISGSWKGFTGKEITDVVNIGIGGSDLGPYMVTEALKPFA
-----HGKIAVHFVSNIDGTHISETLKKVDPETTLFIIASKTFTTQETLTNALSARAWFL
SFA-G--DEGH------IAKHFAAVSTNRAKVVEFGIDESSMFRFWDWVGGRYSLWSSIG
-LSIALYLGFERFSELLAGAHAMDEHFLSAPLEENAPVIMALLGIWYSNFFNAGSHAVIP
YDQYLHRFPAYLQQLDMESNGKRVDCDGMSV-AYATGPVIWGEPGTNSQHAFFQLLHQGP
GFIPADFIVPLKSQNPL------GEHHDMLIANCFAQTEALMRGKT---GEEAREELETA
G-FDADTVAMLEPHKVFPGNRPTNMLVFDELNPFSLGSLIALYEHKVFVQGVIWQINSFD
QWGVELGKQLAKAILPELQG----D---GEV---S-AHDGSTNALINLY

>UniRef90_UPI00026598B0_4_545 | Tax=Metaseiulus occidentalis
LTEDPAFLKLRSL-SPIT-KPLRLKDLFDKDPSRAEKYTLKLQS---GPETLL-VDYSKN
LINDEIMAGLLELAKNRGVEAMRDRMFKGEKINFTEDRAVLHVALRNRSNRPIE---VDG
KDVMPGVNAVLEHMRSFCHQVISGEWKGYTGKKITDVVNIGIGGSDLGPLMVTEALRPYQ
------IGPNVHFISNVDGTHLFETLKRVDPETTLFIIASKTFTTQETITNAESAKIWFL
GKA-G--DKSH------VAKHFVALSTNAAKVTAFGIDKENMFEFWDWVGGRYSLWSAIG
-LSIALFIGMANFEKLLTGAHFMDEHFRTTPLEKNIPVILALIGSWYINFLGADTHCLLP
YDQYLHRFAAYFQQGDMESNGKYVQRDGRIV-EHETGPIVWGEPGTNGQHAFYQLIHQGT
KLIPCDFIAPAKTHNPI----QGGIHHKILLANFLAQTEALMKGKS---SEEAKAELEAS
G-LKGEALEKILPHKVFRGNRPTNSIMVQEVTPFTLGALIAMYEHKIFVQGIIWDINSYD
QWGVELGKQLAKVIQPELEG----K---EPV---S-SHDQSTNQLIN--

>UniRef90_V5GWE1_58_601 | Tax=Anoplophora glabripennis
LTSESSWQNIQEYYKKNG-QNLVIKDLFAQDSARYDKYSLKLSTP--NDGDIL-IDYSKN
RLDDELFKLLLELAKQRKVEQARDAMFTGGKINFTENRAVLHIALRNRANRPIL---VDG
KDVVPDVNAVLEHMKQFTNSILSGQWRGYSGKQITDVVNIGIGGSDLGPLMVTEALKPFN
------KGLRLHFVSNIDGTHLAEVLKKLDAETVLFIIASKTFTTQETCTNAASAKDWFL
GYA-K--DPAA------VSKHFVALSTNAEKVAEFGIDTDNMFGFWDWVGGRYSLWSAIG
-LSICLSIGFDNFTQLLDGAHFLDNHFQTAPLDKNAPIILALLGIWYSNFYGAETHALLP
YDQYLHRFAAYFQQGDMESNGKYVTRSGRQV-DYNTGPIVWGEPGTNGQHAFYQLIHQGT
RIIPADFIAPAQTHNPI----SNGKHHNILLANFLAQTEALMTGKT---PDQAKAELEKQ
G-LQGEQLEKILPHKVFLGNRPTNSIVVKKVTPFVLGVLIALYEHKIFTQGVIWDINSFD
QWGVELGKQLAKAIEPELQD----N---NPV---S-SHDGSTNGLIN--

>UniRef90_E5SX57_35_577 | Tax=Trichinella spiralis
LSSDRIYTELRTYVHNKG-RHLKMKEMFENDPQRFEKFHLKLKC---GNEEVL-FDYSKN
LINEELLEKLMSLARARKVEQVRQAMFSGQKINITEDRAVLHTALRNRSNTPIL---VDG
KNVMGEVNRVLMQMRTFTDNVLTGKWLGCTGKQITDVVNIGIGGSDLGPLMVTEALKAYQ
-----R-GPNVHFVSNIDGTHLAETLKRLNPETTLFIIASKTFTTQETITNAESAKEWFL
SNV-Q--NPEA------VAKHFVALSTNANKVKEFGIDPGNMFEFWDWVGGRYSLWSAIG
-LSIALFLGMDGFEQLLAGAHFMDEHFLQAPLEKNMPVIMALLGILYINFHGAETHALLP
YDQYLHRFAAYFQQGDMESNGKSVSKHGRRV-DYATGPVVWGEPGTNGQHAFYQLIHQGT
RLIPCDFILPIQSLNPI----RNGLHHEILTANFLAQTEALMRGKT---EDEVKMELKSA
G-MSDAAIGRLCPHKVFQGNRPSNSIVLTKLTPFTLGLLIAAYEHKIFVQGVIWDINSFD
QWGVELGKQLAKVIQPQLKG----T---DTV---T-SHDSSTNGLIN--

>UniRef90_UPI000393D1C0_8_545 | Tax=Vibrio gazogenes
-TETQAWKALSAH-FESM-KGVDLKTLFNQDSQRFETFSQRFGD------DIL-VDYSKN
LINEETVKLLLALAEETDLKSAIEAMFSGEKINRTEDRSVLHVALRNRSNTPIY---SDG
EDVMPAVNAVLEKMKYFSERIISGEWKGYTGKAITDVVNIGIGGSDLGPYMVTEALKPY-
-----KNHLNMHFVSNVDGTHIAEVLKQVNPETTLFLVASKTFTTQETMTNAHTARDWFL
AEA-K--DESQ------VAKHFAALSTNAEAVSAFGIDTDNMFEFWSWVGGRYSLWSAIG
-LSIILGIGFDNFVELLSGAHEVDQAFASTPFEENIPVLLALIGIWYNNFYGAESEAILP
YDQYMHRFAAYFQQGNMESNGKYVDRNGQPV-DYQTGPIIWGEPGTNGQHAFYQLIHQGT
KMIPCDFIAPAVSHNPT------SDHHPKLLSNFFAQTEALAFGKT---TEQVEAEFIAA
G-KTAEEVAELVPFKVFEGNRPTNSILVKQITPRVLGQLIAIYEHKIFTQGVIWNIFTFD
QWGVELGKQLANAILPELES----D---EQV---T-SHDSSTNGLINAY

>UniRef90_UPI0004C588C9_9_543 | Tax=Streptomyces
LDQMPEWQALSKH-REEF-GGTHLRQLFADDPARAERYTVRVG-------DLY-LDYSKH
LVTDETLRLLQQLAEAAGVTRLRDAMFAGEKINITEDRAVLHTALRTPESATVE---VDG
ENVMPKVHKVLTKMGVFATKVREGHWTGHTGKPIRNIVNIGIGGSDLGPAMAYEALRPYT
-----RRDMVFRFVSNVDGADLHEAVRDLDPAETLFVVASKTFTTIETITNAKAARAWLL
DGLGG--EQSA------VARHFVAVSTNAEKVAEFGINTDNMFEFWDWVGGRYSYDSAIG
-LSLMVAIGPERFGEMLAGFHLVDEHFRCAPPQENAPLLMGLLGVWYGGFFDAQSHAVLP
YSHYLSRFTAYLQQLDMESNGKSTDREGRPV-NWQTGPVVWGTPGTNGQHAYYQLLHQGT
KTIPADLLGFAEPVAEL---GELRGQHDLLMANLFAQGQALAFGKT---AEEVRAEGVP-
--------EEQVPHRTFPGNRPTTTILAEELTPSVLGQLIALYEHKVFVQGAVWDIDSFD
QWGVELGKVLAKRIEPALTE----G---AEV---P-GLDASTAALVATY

>UniRef90_UPI0003315E6C_4_546 | Tax=Sorex araneus
LTRDPQFQALLQWHREHA-AELTLRSLFAKDPERFSRFSLDLNT---NNGHIL-VDYSKN
LVTQEVMQMLMGLAKSRGVEAARDRMFNGEKINFTEDRAVLHVALRNRANRPIM---VDN
KDVMPEVNRVLEKMKSFCQRVRSGEWKGYSGKAITDVINIGIGGSDLGPLMVTEALKPYS
-----AGGPRVWFVSNIDGTHISKTLSALNPDTSLFIIASKTFTTQETITNAETAKEWFL
LSA-K--NPAA------VAKHFVALSTNTTKVKEFGIDPQNMFEFWDWVGGRYSLWSAIG
-LSIALHVGFDNFEQLLSGAHWMDNHFCTAPLEKNAPVLLALLGIWYINCFGCETQALLP
YDQYMHRFAAYFQQGDMESNGKYITKSGARV-NYQTGPIVWGEPGTNGQHAFYQLIHQGT
KIIPCDFLIPVQTQHPI----RKGLHHKILLANFLAQTEALMKGKS---VEEARKELQDA
G-KSSKEVDKILPHKVFEGNRPSNSIVFTKLTPFILGALIAMYEHKIFVQGVIWDINSYD
QWGVELGKQLAKKIEPELEG----S---APV---T-THDSSTNGLI---

>UniRef90_UPI00036EA3E1_6_541 | Tax=Herbaspirillum massiliense
FTAAAAHDPLQSH-FAEA-KNWHMRMLFSQEPDRFSRFSVKAA-------GLF-LDYSKN
RLNDTTMRLLAALARERGLEQQRDAMFSGKKINTTEQRAVLHVALRAPRNAAIQ---VDG
QDVMPEVHRVLDHIRDFAERVRSGQWTGCTGKSITDVVNIGIGGSDLGPEMACRALRAFV
-----HPRLSMHFVSNVDAHDIDSVLSHVNPETTLFIIASKTFTTVETMMNAQSARTWFL
RQR----GAAD------LPKHFVAVSTNTKAVAAFGIDTNNMFPFWDWVGGRYSIWSAIG
-LPLALAIGYDRFAEFLAGAHAMDQHFRTAPLESNMPVILGLIGVWYRNFFGFSSLTIAP
YHQDLERFPAYLQQLEMESNGKRVSKEGNAL-NIASCPAVWGDVGTNGQHAYFQLLHQGT
DVIPVDFIAALKPSHAL------PGHHTVLLANCFAQSEALMRGKT---SDEARAEMRAQ
G-LAEDDIDTLAPHRTFPGNRPSNTILMDALTPSALGALIALYEHKTFTQGVLWDVNSFD
QWGVELGKALAKNIEPELTG----T---PRP---D-AHDSSTNGLIA--

>UniRef90_UPI00035E2F6C_8_546 | Tax=Lewinella cohaerens
-TKTQAWQKLTAH-FQQM-KDQQMTTLFAKDPQRFERFSQDFES------ILL-LDYSKN
IITDETLELLTDLARECGLEEGIQQLFAGEKINETEGRAVLHTALRNSSNTPVM---VDG
ENVMPDINRVLDQIEDFSRRVITGEWVGYTGKPITDVVNIGIGGSDLGPVMVTEALRPFW
-----QEGRQVHFVSNVDSTHLAEVLRKVDHEQTLFIIASKTFTTQETMSNAHSARTWFL
EHP-A--QEED------IAKHFVAVSTNADGVGKFGIDPVNMFEFWDWVGGRYSLTSAIG
-LSIACTVGFTNFRQLLDGFHAMDEHFRTAPFERNMPAILALIGIWYNNFFGAATEAILP
YEQYLHRFPAYFQQGNMESNGKYVDREGNPV-DYETGPIIWGEPGTNGQHAFYQLIHQGT
KLIPCDFIASAITHNPM------GDHHPILLSNFFAQTEALMKGKT---ADEVRQELKDQ
G-MDDAAIEKLLPFKVFKGNKPTNSIMLKALTPYTLGLITALYEHKIFVQGHIWNIFSFD
QWGVELGKQLAKAIQPELKG----D---TPI---A-AHDSSTNGLINTY

>UniRef90_UPI00036888C7_7_541 | Tax=Streptomyces
LTRRPEWTALADH-RDRW--QPHLRDLFAEDPSRAERYTVRVG-------DLR-IDYSKH
LITDETLALLRELATATDVFGLRDAMFRGEKINVTERRAVLHTALRAPRDAVIE---VDG
ENVVPKVHDVLDKMADFAGRVRSGEWTGHTGRRIRNVVNIGIGGSDLGPAMAYEALRAFT
-----DRGLTVRFVSNVDGADLHEATRDLDAEETLFIVASKTFTTIETITNATSARNWLL
GELKA--GPEA------VAKHFVALSTNAEKVADFGIDVANMFEFWDWVGGRYSYDSAIG
-LSLMIAIGPDRFREMLDGFRIVDDHFQNAPAEANAPLLLGLLGIWYGNFFDAQTHAVLP
YSHYLSKFTAYLQQLDMESNGKSVQRDGEPV-EWQTGPVVWGTPGTNGQHAYYQLIHQGT
KLIPADFIGFANPVGEL--SDELKAQHDLLMANFFAQTQALAFGKS---AEEVRAEGVP-
--------EEQVTHRTFHGDHPTTTILATELTPSVLGQLIALYEHKVFVQGAVWNIDSFD
QWGVELGKVLAKRVEPALTE----G---ADV---P-GLDPSTAALVAAY

>UniRef90_A0A014NAN8_7_544 | Tax=Erwinia mallotivora
-TQTAAWQALEQH-FEQM-KDVQIADLFASDSDRFSTFSATFDD------QML-VDYSKN
RITRETLSKLQDLAKETDLQGAIRSMFSGEKINRTEDRAVLHVALRNRSNTPIK---VDG
KDVMPEVNAVLEKMKSFSQRIISGEWKGYTGKAITDVVNIGIGGSDLGPFMVTEALRPY-
-----KNHLNMHFVSNVDGTHIAETVKDLSPETTLFLVASKTFTTQETMTNAHSARDWFL
QTA-G--DEKH------VAKHFAALSTNGKAVGEFGIDTANMFEFWDWVGGRYSLWSAIG
-LSIILSIGFDNFEQLLGGAHAMDKHFSSTPVEQNLPVTLALIGIWYNNFFGAETEAILP
YDQYMHRFAAYFQQGNMESNGKYVDRNGSPV-TWQTGPIIWGEPGTNGQHAFYQLIHQGT
KLVPCDFIAPAISHNQL------GDHHDKLLSNFFAQTEALAFGKS---REVVEKEFADA
G-KDAKSVEHVVPFKVFEGNRPTNSILLRDITPYSLGALIALYEHKIFTQGAILNIFTFD
QWGVELGKQLANRILPELSG----G---EQV---T-SHDSSTNGLINRY

>UniRef90_F8EHW6_7_545 | Tax=Runella
FDQTAAYRKLKTH-HKTL-SKKHLKELFAEDPNRFKKFSIRLG-------DII-VDYSKN
RINGRTLAYLCDLARECQLSEAIEKMFTGDTINATEKRSVLHVALRNRSNTPVL---VDG
KDVMPDVNEVLDKMKGFSEKVRGGEWKGFSGKKITDLVNIGIGGSDLGPVMVTEALKAYG
-----KKGLNVHYVSNVDGTHIAETLTELNPETTLFMIASKTFTTQETMANAHTARRWFL
ETA-K--DSGH------VAKHFVAISTNRSEVEKFGIDPDNMFGFWDWVGGRYSLWSAIG
-LSIACYIGFSNFEQLLAGAHDMDNHFRSARFEKNIPVVLALLGIWYNNFFDADTQAILP
YDQYLHRFAAYFQQGDMESNGKNVTRGGEKV-TYQTGPIIWGEPGTNGQHAFYQLIHQGT
KLIPADFIAPALSHNPI------GEHHKMLLSNFFAQTEALMNGKT---YEEAADELRKA
G-KSEEEIAFLAPFKVFEGNRPTNSILAKKITPRVLGSLIAMYEHKIFVQGVIWNIFSFD
QWGVELGKQLANQIYPELQN----D---WPI---D-AHDSSTNGLINQY

>UniRef90_A0A089GIU0_7_542 | Tax=Ornithobacterium rhinotracheale
-TQTEAWKKLQAH-YEET-KDLHLKDLFAANAQRFDEFSVKWN-------EFL-FDYSKN
QINQKTIDLLVELAEECQLQDAIDSMFAGEHINQTEDRAVMHTALRNQGEE-VL---IDG
ENVLPQVRKVLAQMKDFSHRVISGEWKGYTGKAITDVVNIGIGGSDLGPVMVVEALKHY-
-----KTHLNIHFVSNVDGTHIAETTKKLNPETTLFIVASKTFTTQETMTNANSAKKWFL
DSG-A--KQSD------IAKHFVALSTNAKDVTAFGIAEENMFEFWNWVGGRYSLWSAIG
-LSIALAVGYEKFEELLLGAYEVDEHFRTTEFKQNIPVLMALIGIWYNNFYGAESYAILP
YEQYLHRFPAYLQQGDMESNGKSIDRNGQKV-TYQTGPIIWGEAGTNGQHAFYQLIHQGT
KLIPADFIAGARSNNNV------SDHHEKLLANFFAQTEALAFGKS---ETQVRAELEKE
G-KSKEEIEFLLPYKVFDGNRPTNSILYKKLTPKTLGSLIALYEQKIFVQGIIWNIFSFD
QWGVELGKQLAKAILAEINA----G---DTV---T-DHDSSTNGLMNAY

>UniRef90_B3EQP5_3_541 | Tax=Chlorobium phaeobacteroides (strain BS1)
IQDGAAWKALEKH-RQEI-EELHMRELFAGDAERFERFSVRMG-------DLF-LDYSKN
RINEKTIGLLTALAEEAGVAGYREQMFDGSKINFTEQRAVLHTALRQPEGFRME---LDG
QTVGCDVREVLSQMQDFCARVLSGEWKGYSGEAITDIVNIGIGGSDLGPYMVTEALKPYA
-----HGAVNVHFVSNIDGTHISETLRGLDADTTMFIIASKTFTTQETLTNAHTARKWFL
ERA-V--DESF------VSRHFVAVSTNREKVEEFGIDPSNMFRFWDWVGGRYSLWSSIG
-LSIALYLGYDRFVELLAGAHAMDEHFQSAPFEKNIPVLLALLGIWYNNFFDAHSHAVIP
YDQYLHRLPAYLQQLDMESNGKRIDRDGKEV-EYATGPVIWGEPGTNSQHAFFQLLHQGT
NVIPADFIVPLKSRNPA------GEHHDILLANCFAQTEALMRGKN---AEEAEHELCAS
G-MPEERIAPLLPHKLFPGNRPTNTLVFSEINPFNLGSLIAMYEHKVFVQGVVWGINSFD
QWGVELGKQLAKTILPEIQG----K---DDA---A-SHDSSTNGLINLY

>UniRef90_A8GKD1_7_544 | Tax=Enterobacteriaceae
-SQTAAWQALQQH-FEQM-KDVQISDLFAQDKERFSKFSATFND------QML-VDYSKN
RISAETLEKLQALAKETDLQSAIKSMFAGEKINRTEDRAVLHVALRNRSNTPII---VDG
KDVMPEVNAVLAKMKQFCDRVIGGDWKGYTGKAITDVVNIGIGGSDLGPYMATEALRPY-
-----KNHLNMHFVSNVDGTHIAETLQPLNPETTLFLVASKTFTTQETMTNAHSARDWFL
STA-G--DQKH------VAKHFAALSTNGKAVGGFGIDTANMFEFWDWVGGRYSLWSAIG
-LSIALSLGFDNFEQLLSGAHAMDQHFAQTPAEKNLPVLLALIGIWYNNFFGAETEAILP
YDQYMHRFAAYFQQGNMESNGKYVDRNGNPV-DYQTGPIIWGEPGTNGQHAFYQLIHQGT
KLVPCDFIAPAISHNPL------SDHHAKLLSNFFAQTEALAFGKS---LEVVEAEFAAQ
G-KTPEEVKHVAPFKVFEGNRPTNSILLREITPFSLGSLIALYEHKIFTQGAILNIFTFD
QWGVELGKQLANRILPELAG----D---EAV---S-SHDSSTNALINRF

>UniRef90_H2S2N6_3_546 | Tax=Takifugu rubripes
LSNDPEYRKLQQWYKANA-GSLNMRDMFAAEQDRFSRFSTTLQT---EEGDIL-LDFSKN
LINQEVLDMLLLLARSRGVEEARQKMFSGEKINFTEGRAVLHVALRNRSNEPIC---VDG
TDVMPEVNRVLEKMKTFCHRVRSGEWKGFSGKSITDVVNIGIGGSDLGPLMVTEALKPYS
-----AGGPNVWFVSNIDGTHMAKTLAKLDAETTLFIIASKTFTTQETITNAESAKDWFL
QTA-S--DKSA------VAKHFVALSTNSAKVRDFGIDTENMFEFWDWVGGRYSLWSAIG
-LSIALHVGFEHFEQLLSGAHWMDKHFRSAPLESNVPVLLALLGVWYINFFQAETQALLP
YDQYMHRFAAYFQQGDMESNGKYITKDGVRV-QYHTGPIVWGEPGTNGQHAFYQLIHQGT
RMIPADFLIPAQSQHPI----RNNLHHKILVANFLAQTEALMKGKT---ADEARKELDAA
G-LKADAIEKLLPHKVFEGNKPSNSIVFKKLSPFTLGALIAMYEHKIFVQGVIWDINSYD
QWGVELGKQLAKKIEPELQD----D---SAV---S-SHDSSTNGLIN--

>UniRef90_A8QXJ6_5_547 | Tax=Amia calva
LTSDPSYKKLEKWYKSNA-GNLNMRQMFDADKQRFSKFSTTLKT---DEGDLL-IDYSKN
LITEEVLKMLYEMAKSRGVLEARERMFKGEKINFTEGRAVLHIALRNRSNSPIE---VDG
KDVMPDVNNVLEKMKGFCQKVRSGDWKGYSGKPITDVINIGIGGSDLGPLMVTEALKPYS
-----KGGPRVWFVSNIDGTHMAKTLAELDPETSLFIIASKTFTTQETITNAESAKEWFL
QKA-G--DASA------VAKHFVALSTNAPKVKEFGIDTNNMFEFWDWVGGRYSLWSAIG
-LSIALHIGFENFEKLLSGAHWMDNHFRTAPLEQNVPILLALLGVWYINFFQAETHVMLP
YDQYMHRFAAYFQQGDMESNGKYITSKGDRV-NYHTGPIVWGEPGTNGQHAFYQLIHQGT
RMIPADFLIPAQSQNPI----RSNLHHKILLANFLAQTEALMKGKS---SDEAQKELEGA
G-MSGEALEKLLPHKVFQGNKPTNSMVFTKLNPFMLGALIAMYEHKIFVQGVIWDINSYD
QWGVELGKQLAKKIEPELQD----A---SEV---T-SHDSSTNGLI---

>UniRef90_W0TQ80_14_548 | Tax=gamma proteobacterium Hiromi1
----PIWQSLQEH-AEEI-KKQHLRDMFAADPHRFDDFSLSLG-------EIL-LDYSKN
RITGKTFELLEELATRAGLKSWIERMFKGERINNTENRAVLHTALRAPADARVI---VDG
RNVIPDVQRVLERMEAFCSKVHDGSWTGYSSRAITDIVNIGIGGSDLGPHMVSTALRPYW
-----KSGLTAHFVSNVDGTDINETLVKLDPETTLFIIASKTFTTRETMTNAHTARQWFL
DNSDN--DHNH------VRRHFVAVSTNSSAVQAFGIDQENMFEFWDWVGGRYSLWSAIG
-LPIALIVGMDNFRRLLAGAHEMDEHFRNADFLGNMPVILGLLGIWYRNFLGASNHAILP
YDHSLRLLPAYLQQADMESNGKGVNREGKPV-DYDTGPIIWGQPGTNGQHAFFQLIHQGT
ELVPADFILPARTHHPI------SEHHEILSANCIAQTEALMRGKT---EAEVRQELARE
G-MPEALIETLAPHKVFPGNKPTNTIVIRQLTPYNLGKLIALYEHKIFVESIIWNINAFD
QWGVELGKQLADIIEAELDS----A---HEC---S-SHDSSTNGLVNH-

>UniRef90_G8NRJ2_8_539 | Tax=Granulicella mallensis (strain ATCC BAA-1857 / DSM 23137 / MP5ACTX8)
LTQRPAWKALTQH-AETV-KTLQLRQLFKDDPARGTRLTAEAE-------GLF-LDYSKN
RVTDETLSLLTQLAEQSGLKQHIEAMFTGEKINITENRAVLHVALRAPKSESIK---VDG
EDVVPEVHKVLDKMSGFADRIRSGEWKGHTGKRIKNVINIGIGGSDLGPVMAYEALKHYS
-----QRDLTFRFVSNVDGTDFAEAVQDLNADETLFLVASKTFTTLETMTNAHSARDWAL
ASL-K--DDSA------IAKHFVAISTNAKAVAAFGIDTENMFGFWDWVGGRYSMDSAIG
-LSTMIAIGPDNFRAMLAGFHAMDVHFRTTPFEKNLPVLLGLLTVWYTDFFDAQTVAILP
YEQYLKRFPAYLQQLTMESNGKHVTLSGEHV-ATETGPIYWGEPGTNGQHSFYQLIHQGT
RLIPCDFIGFYKTLNPL------GRHHDMLMANVFAQAEALAFGKT---AEEVKAEGVA-
--------EALVPHKVFEGNRPSNTILADVLTPEVLGKLIALYEHSVFTQGTIWSIDSFD
QWGVELGKVLAQKIIGELES----A---TEP---TLAHDTSTTNLIRRY

>UniRef90_I3DIN5_7_545 | Tax=Pasteurella bettyae CCUG 2042
-TSTMAWKALEAH-KAKL-TNVTIQDLFNQQQDRFADYSLTFNN------EIL-VDYSKN
KITKETLDLLHQLTKECGLNEAIEAMFSGEKINRTENRAVLHTALRNRSNTPVL---VDG
KDVMPEVNEVLAKMKSFSNRVISGEWKGYTGKAITDVVNIGIGGSDLGPYMVTEALRPY-
-----KNHLTMHFVSNVDGTHIAEVFKKVNPETTLFLVASKTFTTQETMTNAKSARDWFL
ASA-K--DEKH------VAKHFAALSTNAKDVAEFGIDTDNMFGFWDWVGGRYSLWSAIG
-LSIALSIGFDNFEALLTGAYEMDKHFRTTPIEKNIPVTLALVGLWNTNFQGAQTEAILP
YDQYLHRFAAYFQQGNMESNGKYVGRDGKVISDYQTGPIIWGEPGTNGQHAFYQLIHQGT
TLIPCDFIAPVKTHNPL------ADHHNKLLSNFFAQTEALAFGKT---KEEVEAEFVKA
G-KALADVKDVVPFKVFTGNKPTNSILLKEITPFSLGALIAMYEHKIFVQGVIFNIFSFD
QWGVELGKQLANRILPELGD----S---EPV---T-SHDSSTNGLINQF

>UniRef90_C6W600_7_545 | Tax=Dyadobacter
FDQLAAYKKLKTH-HKTI-SQKHLKTLFEEDADRHKKFSIRFG-------DIL-LDYSKN
RITSRTRSYLVQLAEEAGLAEAIEAMFTGEKINATEDRAVLHTALRNRSNEPVL---VDG
KDVMPDVNEVLAKMKDFSTRVRSGSWKGYTGKEITDIVNIGIGGSDLGPVMVTEALKAYA
-----KNGLNVHFVSNVDGTHIAETVKSLNPETTLFMIASKTFTTQETMANAHSARSWFL
EKA-S--NEEH------VKKHFVAISTNRTEVEKFGIDPENMFGFWDWVGGRYSLWSAIG
-LSIACYVGFQNFEQLLAGAHEMDKHFRTTKLERNIPVILALLGIWYNDFFDAQTQAILP
YDQYMHRFAAYFQQGDMESNGKSTGRDGKAV-GYQTGPVIWGEPGTNGQHAFYQLIHQGT
KLIPCDFIAPAVSHNPL------GDHHKMLLSNFFAQTEALMNGKT---DEEVRAELKAA
K-KSDAEIEQIAPFKVFSGNRPTNSLLVKKITPKVLGSLIAMYEHKIFVQGIIWNIYSFD
QWGVELGKQLANKIYPELQN----D---WPV---T-NHDSSTNGLINQY

>UniRef90_H2ZU31_5_548 | Tax=Latimeria chalumnae
LSGDASFQKLAQWHKSHA-AGLNMRQMFEADPDRFKKFSVTLNT---NDGDIL-LDYSKN
LITEEVIQMLLALAKSRGVENARERMFTGQKINFTENRAVLHIALRNRSNVPIQ---VDG
NDVMPEVNKVLGKMKGFCQKVRSGEWKGYTGKAITDIVNIGIGGSDLGPLMVTEALKPYS
-----KGGPRAWFVSNIDGTHMAKTLAQLNPETTLFIIASKTFTTQETITNAESAKEWFL
QAA-K--DSSA------VAKHFVALSTNAPKVGDFGIDTENMFEFWDWVGGRYSLWSAIG
-LSIALHIGFENFEKLLEGAHWMDNHFHKTPLEKNVPVLLALLGIWYGNFCGAETHALLP
YDQYMHRFAAYFQQGDMESNGKYITSKGTRV-DYSTGPIVWGEPGTNGQHAFYQLIHQGT
RMIPADFLIPVQSQHPI----RNNLHHKILLANFLAQTEALMKGKT---SGEARKELEAA
G-KSGEALEKLLPHKVFEGNRPTNSFIFKKLTPFVLGVLIAMYEHKIFVQGVIWDINSYD
QWGVELGKQLAKQIEPELEA----A---GPV---R-SHDCSTNGLIN--

>UniRef90_D3VBX9_7_544 | Tax=Xenorhabdus nematophila
-SQTEAWKALQQH-FEQM-KHVHLRDLFEQDKERFTTFSATFDQ------QIL-VDYSKN
RMTAETLDQLQSLAQETDLAGAIRSMFSGEKINRTEDRAVLHIALRNRSNTPIL---VDG
EDVMPQVNAVLAKMKSFCERIIGGEWKGYTGKAITDVVNIGIGGSDLGPYMVTEALKAY-
-----KNHLNTHFVSNVDGTHIEETLKNLDPETTLFLIASKTFTTQETMTNAHSARNWFL
QSA-V--DEAY------VAKHFAALSTNEHEVSKFGIDPQNMFEFWDWVGGRYSLWSAIG
-LSIALSIGYDHFEQLLSGAHAMDKHFEQTAFEQNIPVLLALIGIWYNNFFGAETEAILP
YDQYMHRFAAYFQQGNMESNGKYIDRNGHPV-NYQTGPIIWGEPGTNGQHAFYQLIHQGT
KLIPCDFIAPAMSHNPI------SDHHSKLLSNFFAQTEALAFGKT---QAQVEAEFAAM
G-KNAQDVENIVPFKVFAGNRPTNSILLRKMTPFSLGALIAMYEHKIFAQGAILNIFSFD
QWGVELGKQLANRILPELHD----G---DAV---N-SHDSSTNGLINQF

>UniRef90_UPI0004C6E024_9_548 | Tax=Streptomyces
LNQTSEWTALAEH-REEL-GAPQLRELFARQQDRGTAYTLRVG-------DLH-LDYSKH
LVTDETLRLLRELAAATGVAELRDAMFRGEKINTTEDRAVLHTALRAPRDAVVE---VDG
ENVVPAVHAVLDKMAGFAEKVRSGQWTGHTGKPVKNIVNIGIGGSDLGPAMAYEVLRSFT
-----DRAITVRFVSNVDGADLHEAVRDLDPAETLFVIASKTFTTIETITNATSARDWLL
TELKA--GQDA------VARHFVALSTNAGKVEEFGIDTANMFEFWDWVGGRYSFDSAIG
-LSLMAAIGPDRFREMLDGFHLVDEHFRTAPPEENAPLLLGLLGVWYGNFFDAQSHAVLP
YSHYLSRFTAYLQQLDMESNGKSVDRDGNPV-DWQTGPVVWGTPGTNGQHAYYQLIHQGT
KLIPADFIGFAAPVHDL--LPGLIGQHDLLMANFFAQTQALAFGKT---PEEVRAEGVP-
--------EELVPHKTFRGNHPTTTILADRLTPSVLGQLIALYEHKVFVQGAIWNVDSFD
QWGVELGKVLAKKIEPLLTGDGSEG---ADA---G-QLDSSTAALVDAY

>UniRef90_UPI000497D301_3_546 | Tax=Cynoglossus semilaevis
LSSDPNFLKLQQWYQAHG-RSLRIRSLFEEDPQRFSQFSTTLET---DDGDIL-LDYSKN
LINEEVMSMLVSMAKSRGVEEARENMFSGEKINFTEGRAVLHVALRNRSNKPIL---VDG
KDVMPEVNQVLDKMKGFCQKVRSGAWRGFSGKSITDVVNIGIGGSDLGPLMVTEALKPYS
-----AEGPNVWFVSNIDGTHLAKTLAKLNPETTLFIIASKTFTTQETITNAESARDWFL
QAA-K--DKSA------VAKHFVALSTNAAKVSDFGIDTQNMFEFWDWVGGRYSLWSAIG
-LSIALHIGFDNFEQLLSGAHWMDQHFLNTPLEKNAPVLLALLGVWYVNFFGAETQALLP
YDQYMHRFAAYFQQGDMESNGKYITRSGARV-NYQTGPIVWGEPGTNGQHAFYQLIHQGT
RMIPADFLIPAQSHHPI----KDNLHHKILVANFLAQTEALMKGKT---SDEARKELKAA
G-MSGDALEKLLPHKVFEGNKPSNSIVFKKLTPFVLGALIAMYEHKIFVQGVIWDINSYD
QWGVELGKQLAKKIEPELKD----Q---SEI---S-SHDSSTNGLIN--

>UniRef90_L5LZ75_45_541 | Tax=Myotis
---------------------------------------------------IL-VDYSKN
LVTEGVMKMLVDLAKSRGVEAAREKMFNGEKINFTENRAVLHVALRNRSNTPIL---VDG
KDVMPEVNRVLEKMKSFCQRVRSGDWKGYSGKPITDVINIGIGGSDLGPLMVTEALKPYS
-----SGGPRVWFVSNIDGTHIAKTLANLNPDSALFIIASKTFTTQETITNAETAKEWLL
KSA-K--DPSS------VAKHFVALSTNTTKVKEFGIDPQNMFEFWDWVGGRYSLWSAIG
-LSIALHIGFDNFEQLLSGAHWMDQHFRKTPLEKNAPVLLALLGVWYINCFGCETHAMLP
YDQYLHRFAAYFQQGDMESNGKYITKSGTRV-DHQTGPIVWGEPGTNGQHAFYQLIHQGT
KMIPCDFLIPVQSQHPI----RKGLHHKILLANFLAQTEALMRGKS---TEEARKELQAA
G-RSPEELEKLLPHKVFEGNRPTNSIMFTMLTPFILGALIAMYEHKIFVQGIIWDINSFD
QWGVELGKQLAKQIEPELDG----S---SPV---T-SHDSSTNGLIN--

>UniRef90_V5XFF3_5_541 | Tax=Mycobacterium neoaurum
ITETAAWHSLQRH-HEAV-SSKNLRELFDEDPARGTDLTLTVG-------DLY-IDYSKH
RVTRETLELLVELATAAGLQDRRDAMYSGAHINTSEDRAVLHTALRLPRGAELI---VDG
QDVVADVHQVLDAMGDFTDRLRSGQWTGATGERITCVVNIGIGGSDLGPVMVYDALRHYA
-----DAGISARFVSNVDPADLIAKLDGLNPATTLFVVASKTFSTLETLTNATAARRWLI
ESL----GEDA------VSKHFVAVSTNKKLVDEFGIDTANMFGFWDWVGGRYSVDSAIG
-LSVMAAIGRERFAEFLSGFHLVDEHFRTAPLAQNAPALLGLIGVWYNNFFGAQSRAVLP
YSNDLSRFAAYLQQLTMESNGKSVRADGTPV-STDTGEIYWGEPGTNGQHAFYQLLHQGT
RLIPADFIGFSQPTDDLPTADGTGSMHDLLMSNFFAQTQVLAFGKT---AEEIAGEGTD-
--------ADVVPHKVMPGNRPSTSILATKLTPSVVGQLIALYEHQVFTEGVIWGIDSFD
QWGVELGKTQAKALLPVLTD----D---AAP---ARQTDSSTDALVRHY

>UniRef90_UPI00034A9248_8_545 | Tax=Nafulsella turpanensis
-TTTKAVEKLDEH-YEQI-KDTHLRKMFAHDHDRFKRLSLRFE-------DIL-LDYSKN
RITDKTMHLLVDLAKECKLGDAISAMFGGEKINFTEGRSVLHVALRNQSGSPVL---VDG
KDVMPDVKRVLAQMKDFSDALIKGEWKGYTGKAIDTIVNIGIGGSDLGPVMVTEALKPYQ
-----KPHMKAYFVSNVDGTHIAETLKKLNPETTLFMIASKTFTTQETMTNAHTARSWFL
EQA-K--DEEH------IKKHFVAISTNAKGVADFGIDTKNMFEFWDWVGGRYSLWSAIG
-LSIACTLGFENFKALLEGAHAMDQHFEQAPLEKNMPVILALLGIWYNNLFGAESHALLP
YDQYMHRFAAYFQQGDMESNGKSVDRNGKPV-SYQTGPIIWGEPGTNGQHAFYQLIHQGT
KLIPCDFLAPAISHNPI------GDHHPKLLANFFAQTEALMNGKT---EEEVVAEMKAQ
G-ASEEEINSLKAFKVFEGNRPTNSILFKKLDPRTLGSLIAMYEHKIFVQGIIWNIYSFD
QWGVELGKQLAKKILPELQN----E---EDV---Q-THDSSTNGLINQY

>UniRef90_T1J4Z5_63_606 | Tax=Strigamia maritima
LTEEPIWKELQCYYDLSA-SKLNMRKMFQEDPQRFQKYSILLKLP--QDGNIL-VDFSKN
LINDEVMNLLQTLAQDREVEETRDLMFAGQKINTTEKRAVLHIALRNRCNSSII---VDG
KDVMPDVNRVLQHMREFTQQVICGNWKGYSGKKITDVVNIGIGGSDLGPYMVTEALKPYA
-----V-GPRVHFISNIDGTHLAKTLKNLDPESTLFIVASKTFTTQETITNAVTAKEWLI
ATT-K--DETA------VAKHFVALSTNIPEVTRFGIDEKNIFEFWDWVGGRYSLWSAIG
-LSIAINIGMDNFETLLSGAHFMDNHFRNTPFEENVPVILALISIWNHNFFGAASHALLP
YDQYLHRFAAYFQQGDMESNGKSVTKKGDTV-NYTTGPIVWGEPGTNGQHAFYQLIHQGT
RMIPADFIAPIESHNPV----RNGLHHDILLANFLAQTEALMKGKT---KEEAREELVKD
G-KSGDTLENLLPHKVFEGNRPTNSIIVNKITPFVLGALIAMYEHKIFVQGAIWDINSFD
QWGVELGKQLANIILSDIKG----K---NQI---S-SHDCSTNGLIN--

>UniRef90_UPI0003F8A3E4_8_539 | Tax=Desulfuromonas sp. TF
LTARPAWRALTEH-HAAI-RERHLRELFAEDPGRGESLAVEAV-------GLY-LDYSKN
RITDETLRLLLQLAEASGLRARIDAMFRGEKINITEGRGVLHVALRAPRGATIL---VDG
ENVVPGVHAVLDRMSAFVSRVRSGDWRGHTGKRIRNVVNIGIGGSDLGPVMAYEALRHFS
-----DRSMTFRFVSNIDGTDFAEAVLDLDPAETLFIVSSKTFTTLETMTNARTAREWLL
RGLRG--DEKA------VARHFVAVSTNAEKVAEFGIDTANMFEFWDWVGGRYSMDSAIG
-LSTMLAIGPDHFRALLDGFHQMDEHFRTAPFERNLPVLMGLLSIWYVNFFDAPTIAVLP
YEQYLKRFPAYLQQLTMESNGKRVTLDGVEV-DYQTSPIYWGEPGTNGQHSFYQLIHQGT
RLIPCDFIAFHKSLNPM------GRHHDLLLANVFAQSEALAFGRT---PEEVRAEGTP-
--------DWLVPHRVFTGNRPSNTILAEQLTPEILGKLVALYEHCVYTQGVIWNINPFD
QWGVELGKALAQRIIPELES----E---QEP---ALDHDGSTNALIRR-

>UniRef90_B5FQP5_7_544 | Tax=root
-TQTSAWQALQKH-YDEM-KDVTIAELFANDSDRFAKFSATFDD------LML-VDFSKN
RITEETLAKLQDLAKETDLAGAIKSMFSGEKINRTEDRAVLHVALRNRSNTPII---VDG
KDVMPEVNAVLEKMKTFSQAIISGQWKGYTGKAITDVVNIGIGGSDLGPFMVTEALRPY-
-----KNHLTMHFVSNVDGTHIAEVLKKVNPETTLFLVASKTFTTQETMTNAHSARDWFL
KTA-G--DEKH------VAKHFAALSTNAKAVGEFGIDTANMFEFWDWVGGRYSLWSAIG
-LSIILSVGFDNFVELLSGAHAMDKHFSTTPAEKNLPILLALIGIWYNNFFGAETEAILP
YDQYMHRFAAYFQQGNMESNGKYVDRNGNAV-DYQTGPIIWGEPGTNGQHAFYQLIHQGT
KMVPCDFIAPAITHNPL------SDHHQKLLSNFFAQTEALAFGKS---REVVEQEYRDQ
G-KDPAQLEHVVPFKVFEGNRPTNSILLREITPFSLGALIALYEHKIFTQGVILNIFTFD
QWGVELGKQLANRILPELGD----D---KAI---S-SHDSSTNGLINRY

>UniRef90_E4RXT8_7_545 | Tax=Leadbetterella byssophila (strain DSM 17132 / KACC 11308 / 4M15)
FDQTTAYRKLKSH-HKTI-SKQSIAELFDADPKRASKFSLRFQ-------DIF-VDFSKN
RINGRTLSYLIDLANECRLSEAINKMFTGEAINATENRAVLHTALRNRSNEPVY---VNG
KDVMPDVNRVLGQMRTFSESVRSGEWKGYTDKKITDIVNIGIGGSDLGPVMVTEALKPYG
-----KKGLKVHFVSNVDGTHISETLKGLNPATTLFMIASKTFTTQETMANAHTARAWFL
EAA-K--DENF------VKKHFVAISTNAKGVAEFGIDTKNMFEFWDWVGGRYSLWSAIG
-LSIACYIGFSNYEQLLTGAHDIDQHFRHSTFRKNIPVILGLLGIWYNNFYGAESHAILP
YDQYMHRFAAYFQQGDMESNGKSVNRSGEKI-NYHTGPVIWGEPGTNGQHAFYQLIHQGT
KLIPCDFMAPVISHNPI------GEHHKLLLSNFFAQTEALMNGKS---EAEARAELEKA
G-KSKEEIDFLVPFKVFEGNRPTNSFLFKKLTPRVLGSLIAIYEHKIFVQGVIWNIFSFD
QWGVELGKQLANKIYPELQD----A---EPV---S-SHDGSTNQLINLY

>UniRef90_UPI00037A5DE8_7_545 | Tax=Rudanella lutea
FTALPAYAQLQTH-FEAV-EPLHLRDLFAADPARFDTFSLRFA-------DML-VDFSKN
RITQETHALLVQLAEQADLKDAIDKLFSGDRINATEDRAVLHIALRNRSNTPIL---VDG
QDVMPEVNEVLSRMKGFTERIRSGEWKGYTGKAITDVVNIGIGGSDLGPVMVTEALKPYA
-----SDSLRVHFVSNVDGVHVYETLQQVNPETTLFLIASKTFTTQETMTNAGTARDWFL
QNG-G--TETD------IARHFAALSTNRKAVEAFGIDPENMFGFWDWVGGRYSLWSAIG
-LSIALYIGFDNFEELLAGAHDMDVHFRDTPFAKNIPVTLALLGIWYNNFFGAQTQAILP
YDQYLHRFAAYFQQGDMESNGKSTDRTGNPT-DYQTGPIIWGEPGTNGQHAFYQLIHQGT
KLIPCDFIAPAISQRPI------GNHHQLLLSNFFAQTEALMNGKS---AEEAAEELRKA
G-KSEEEVAFLTPFKVFSGNRPTNSIMLKQVTPRALGSLIAMYEHKIFVQGVIWNIFSFD
QWGVELGKQLANRIVPELAD----D---EPV---G-SHDNSTNGLINFY

>UniRef90_O82059_7_550 | Tax=Euphyllophyta
ICDTDSWQNLKTH-VAEI-KKTHLRDLM-SDADRCKSMMVEFD-------GLL-LDYSRQ
NATHDTMSKLFQLAEASHLKDKINQMFNGEHINSTENRSVLHVALRASRDAVIN---GDG
KNVVPDVWQVLDKIRDFSEKIRSGSWVGVTGKPLTNVVAVGIGGSFLGPLFVHTALQTES
EAAECAKGRQLRFLANVDPIDVAKNISGLNPETTLVVVVSKTFTTAETMLNARTLREWIS
SAL----GPAA------VAKHMVAVSTNLTLVEKFGIDPKNAFAFWDWVGGRYSVCSAVG
VLPLSLQYGFPIVEKFLKGASSIDQHFHSAPLEKNLPVLLGLLSLWNVSFLGHPARAILP
YCQALEKFAPHIQQVSMESNGKGVSIDGVVL-PFEAGEIDFGEPGTNGQHSFYQLIHQG-
RVIPCDFIGIAKSQQPVYLKGEVVSNHDELMSNFFAQPDALAYGKT---QEELQKENIS-
--------PHLVPHKTFTGNRPSLSLLLPSLTAYNVGQLLAIYEHRVAVEGFVWGINSFD
QWGVELGKSLANQVRKQLHASRTNG---EAV---K-GFNFSTTTVMAKY

>UniRef90_UPI000369B7B9_17_547 | Tax=Frankia sp. BMG5.12
--QTPEWAALTAH-HAEL-SAVTLRQLFADDQNRAASFSVDSD-------GLH-LDYSKN
IVTARTIELLVALANRAGLGARIEAMFGGERVNVTENRPVLHVALRAPAGDVIR---VDG
VDVVPEVHAVLDRMSAFADRVRSGVWTGATGEHITTVVNIGIGGSDLGPAMACQALRDYS
-----DRSITVRFVSNVDPTDIWEATHDLDPATTLFIVASKTFTTLETLANARAARSWLT
ATL----GEDA------VSSHFVAVSTNAEKVAEFGIDTANMFEFWDWVGGRYSMDSAIG
-LSLMVAIGPGHFREMLAGFHAMDVHFRNAPFERNLPVLLGLLGLWYRDFFGSQAHAVLP
YSQYLDRFAAYLQQLDMESNGKSVDLEGRPV-QVPTGPVVWGTPGTNGQHAYFQLLHQGT
TVVPADFIGFVRPNHAG---VGDVDQHALLMANFFAQTEALAFGKT---SEEVAAEGVA-
--------PGLVPHRTFAGNRPTNTLLVSALTPFTLGQLVALYEHKVFTQGVIWGVNSFD
QWGVELGKVLAGRIIPELTD----P---AAP---L-RHDSSTNALIERF

>UniRef90_V4JNQ6_9_550 | Tax=Streptomyces
LSQRPQWTALADH-RAAL-GEVSLRQLFADDPDRGERYTLRVG-------DLH-IDYSKQ
LVTDETLTLLRELAEATDVSGWRDAMYRGERINTTENRAVLHTALRAPRGAVVEDGGPGG
PNVVPEVHQVLDRMAHFAGQVRSGAWTGATGRPLRNIVNIGIGGSDLGPAMAYEVLRAFS
-----DRDLTVRFVSNVDGADLYESVRDLDPAETLFIVASKTFTTIETVTNATSARRWLL
DGLGA--GPEA------VARHFVALSTNAEKVAEFGIDPANMFEFWDWVGGRYSYDSAIG
-LSLMIAVGPERFREMLDGFHLVDEHFRTAPPEENVPLLLGLLGIWYGNFHDAQSHVVLP
YSHYLSRFAAYLQQLDMESNGKRVQRDGEPV-AWQTGPVVWGTPGTNGQHAYYQLLHQGT
KLIPADFIGFARPVEEL--PDGLAAQHDLLMANFFAQTQALAFGKT---AEEVRAEGVP-
--------EELVPHRTFPGDRPTTTILADELTPSVLGQLVALYEHKVFVQGAVWGIDSFD
QWGVELGKVLAKEVEPLLTA----KDGERST---D-SLDSSTAALVARY

>UniRef90_UPI0000E1C974_4_545 | Tax=Methylophilaceae
LTTHPSWHALNQH-QIEM-RNVQMRDLFKQNPKRFEEFSLTVE-------DVL-LDYSKH
RITKETLAHLFQLARDSNIEHWRSRMFSGEKINITENRAVLHTALRNRSNTPVY---VDG
KDVMPEVNAVLAQMRSFTEQVRSGQWTGYTGKRITDIVNIGIGGSDLGPVMACDALKPYA
-----SPDLKAHFVSNIDGAHLMRVLETCHPETTLFIVASKTFTTQETMTNAHSARRWFL
NAA-Q--QDQH------VAKHFVALSTNAKAVQAFGIDTNNMFAFWDWVGGRYSLWSAIG
-LSIALYVGMDNFEQMLAGGHAMDQHFQTAPLEQNMPVIMALLGIWYNNFFHVDTHAILP
YDQGMSRFAAYLQQADMESNGKFICRDGSRV-SYKTGPVIWGEAGTNGQHAFYQLIHQGT
QMVPADFLMPANSHYKV--GSPDDQHHKILLANFLAQTQALMLGKT---REEARAELEKQ
G-LSGEALEDLLPHKVFEGNRPTTSILFKQLTPYTLGKLIALYEHKIFVQGIIWDINSYD
QWGVEYGKQIASQILPQLNT----P---EAV---T-GFDSSTNGLIN-Y
