# Supplementary material for: Contrasting patterns of nucleotide polymorphism suggest different selective regimes within different parts of the PgiC1 gene in Festuca ovina L
Source: Hereditas. 2017 May 18;154:11. doi: 10.1186/s41065-017-0032-6 (PMC5437402; doi:10.1186/s41065-017-0032-6)
Supplement: Supplementary file 3 — Estimates of ω and ρ (made with omegaMap) for each analyzed PgiC1 codon. (XLS 119 kb) [file 41065_2017_32_MOESM3_ESM.xls]

## Sheet: 1Fo2summary.txt
PgiC1 codon position	ω			ρ
	Lower	Mean	Higher	Lower	Mean	Higher
	95% HPD¶	Value	95% HPD¶	95% HPD¶	Value	95% HPD¶
7	0.0101974	0.138119	3.13164	0.0100158	0.588257	28.8772
8	0.0100237	0.11331	1.48111	0.0100158	0.594774	29.3353
9	0.0101943	0.104557	1.37099	0.0100158	0.594113	29.3353
10	0.0101747	0.100878	1.37099	0.0100158	0.594694	28.2166
11	0.010126	0.0960433	1.28258	0.0103915	0.581231	24.7704
12	0.0101943	0.0878865	1.1459	0.0100158	0.56359	19.7026
13	0.0100006	0.085202	1.51797	0.0102477	0.549514	16.5122
14	0.0100006	0.0865098	1.432	0.0100158	0.535692	12.4673
15	0.010548	0.0893619	1.62993	0.0100158	0.517931	8.08737
16	0.0100089	0.0784485	1.1401	0.0100158	0.505389	4.82618
17	0.0100479	0.0789634	1.30608	0.0100158	0.495542	2.98883
18	0.0100479	0.0743342	1.27538	0.0138006	0.486134	2.70244
19	0.010013	0.0738093	1.01421	0.0239626	0.475531	2.57333
20	0.010013	0.0687703	0.890458	0.0400447	0.461399	2.57333
21	0.010013	0.0679068	0.893857	0.069529	0.449558	2.36681
22	0.0100006	0.0681051	0.917493	0.0556733	0.451804	1.44769
23	0.010028	0.0680654	0.965985	0.0772583	0.457242	1.48044
24	0.010028	0.0638943	1.05537	0.0938118	0.46165	1.39504
25	0.010028	0.0610338	0.905373	0.119812	0.467821	1.38378
26	0.010028	0.059563	0.879525	0.123346	0.474314	1.17511
27	0.0100048	0.0573184	0.660908	0.141389	0.479549	1.18308
28	0.0100048	0.0591455	0.865736	0.148651	0.482046	1.13254
29	0.010028	0.0621646	0.887432	0.15302	0.484349	1.00819
30	0.0100085	0.0626086	0.79704	0.180659	0.487521	1.10154
31	0.0100085	0.068131	0.887432	0.180659	0.489476	1.01843
32	0.0100085	0.0663066	0.842339	0.195775	0.493154	1.01843
33	0.0102881	0.0629623	0.79704	0.195775	0.494836	0.99742
34	0.0100085	0.0683579	0.887432	0.213162	0.4974	0.999739
35	0.0100575	0.0701818	0.869774	0.213162	0.495726	0.956626
36	0.0100479	0.0710595	0.888528	0.212737	0.495301	0.943087
37	0.0100564	0.0762417	1.05327	0.21455	0.495075	0.945904
38	0.0101888	0.0827878	1.27596	0.21455	0.494489	0.935161
39	0.0100836	0.0907033	1.3049	0.21455	0.49314	0.929179
40	0.0102331	0.11749	1.72928	0.21937	0.493032	0.945753
41	0.0101888	0.149265	2.11422	0.235299	0.496514	0.976842
42	0.0121277	0.278024	3.68803	0.237066	0.498354	0.956626
43	0.0615682	0.999116	15.3116	0.251008	0.499396	0.988541
44	0.0326964	0.678342	6.19962	0.251008	0.501843	0.949223
45	0.0241562	0.681612	5.33818	0.257481	0.503715	0.928431
46	0.0178717	0.755764	5.77211	0.264524	0.504031	0.928431
47	0.404424	2.20807	11.5744	0.269072	0.508067	0.914507
48	0.441718	2.38743	11.4621	0.285591	0.512019	0.927176
49	0.307018	2.17681	11.1481	0.301098	0.515778	0.927176
50	0.0117471	0.706261	6.18925	0.322266	0.518157	0.956626
51	0.0117221	0.423893	5.09145	0.327212	0.522649	0.928431
52	0.0121596	0.51129	5.09145	0.33821	0.527457	0.928431
53	0.0540491	1.28488	40.1436	0.338317	0.528204	0.913041
54	0.0102407	0.283679	4.04866	0.342679	0.528284	0.917981
55	0.0100153	0.157166	2.50117	0.343329	0.529951	0.909
56	0.0100153	0.138651	1.97025	0.33821	0.532881	0.884917
57	0.0100664	0.119593	1.54934	0.342312	0.53554	0.874634
58	0.0100664	0.123614	1.78058	0.343195	0.538741	0.863152
59	0.0100664	0.109593	1.46657	0.345974	0.542079	0.861964
60	0.0100664	0.110625	1.40117	0.349886	0.545772	0.861964
61	0.0100664	0.124289	1.54934	0.355914	0.549147	0.873864
62	0.0101709	0.146713	1.82763	0.355914	0.552474	0.861964
63	0.0101709	0.218972	2.67178	0.360102	0.553545	0.864323
64	0.020907	0.618402	13.2709	0.363939	0.555439	0.864323
65	0.0105053	0.196019	2.62178	0.364377	0.556457	0.86391
66	0.0104705	0.149857	2.30621	0.366186	0.556499	0.863152
67	0.0104705	0.127515	1.79175	0.368029	0.556567	0.863152
68	0.0100888	0.10962	1.55295	0.367554	0.555905	0.863152
69	0.0101592	0.109117	1.38404	0.369206	0.555357	0.862617
70	0.0100576	0.100256	1.35482	0.3701	0.554621	0.861964
71	0.0100576	0.099667	1.32934	0.37331	0.554477	0.864323
72	0.010149	0.0964663	1.29103	0.375475	0.554267	0.860842
73	0.0100888	0.0935361	1.45823	0.375872	0.552175	0.862617
74	0.0100888	0.0976012	1.4667	0.375475	0.548568	0.860842
75	0.0100392	0.0986078	1.3891	0.375475	0.547832	0.857965
76	0.0100392	0.0938034	1.29282	0.374139	0.544854	0.857965
77	0.010149	0.0965672	1.29278	0.374939	0.541707	0.857645
78	0.010149	0.0887575	1.29278	0.373617	0.53789	0.855641
79	0.0100888	0.0833406	1.0008	0.368555	0.537387	0.834416
80	0.0100888	0.0813913	1.03586	0.370742	0.53818	0.834416
81	0.0100368	0.0764674	0.767293	0.372773	0.537817	0.834946
82	0.0100368	0.0801432	1.15169	0.372773	0.535172	0.834946
83	0.0100394	0.0858882	1.19784	0.37331	0.53534	0.833557
84	0.0100394	0.0953435	1.39594	0.374939	0.53536	0.834416
85	0.0100394	0.0880455	1.19784	0.375475	0.534733	0.834416
86	0.0100394	0.0838704	1.00072	0.368555	0.533693	0.819608
87	0.0100323	0.0846076	0.927435	0.373617	0.532953	0.826244
88	0.0100323	0.0809139	0.843287	0.37331	0.534023	0.821808
89	0.0100309	0.0820643	0.908709	0.374188	0.535157	0.819259
90	0.0100309	0.0891902	0.991567	0.374939	0.534196	0.820546
91	0.0100309	0.0859216	1.05852	0.375475	0.533991	0.819259
92	0.0100309	0.0792171	1.27772	0.37331	0.532966	0.813913
93	0.0100309	0.0752147	1.08173	0.37331	0.531746	0.813913
94	0.0100309	0.0867646	1.43595	0.373617	0.529051	0.813913
95	0.0100323	0.0892855	1.49	0.37331	0.528748	0.813913
96	0.0100394	0.0857082	1.13897	0.373849	0.52833	0.813913
97	0.0100236	0.0802165	0.928379	0.373617	0.527809	0.810043
98	0.0100394	0.0842726	1.07839	0.373617	0.527408	0.810421
99	0.0100394	0.0846826	1.13025	0.367586	0.526619	0.796796
100	0.0100079	0.0882466	1.23071	0.368153	0.526331	0.796796
101	0.0101746	0.0799007	1.02508	0.367659	0.526367	0.796796
102	0.0100147	0.0776408	1.09217	0.366623	0.525551	0.800991
103	0.0100286	0.0879157	1.17325	0.355297	0.524984	0.779787
104	0.0100286	0.102528	1.40126	0.36271	0.52537	0.796796
105	0.0103014	0.109829	1.34051	0.355297	0.527091	0.779787
106	0.0103807	0.127744	1.59616	0.352689	0.527519	0.772696
107	0.0103807	0.15233	1.98562	0.354521	0.527647	0.772696
108	0.0103807	0.243883	2.96452	0.355058	0.527826	0.770426
109	0.0293584	0.65272	9.24013	0.354763	0.527557	0.771799
110	0.0110959	0.271279	3.47319	0.355058	0.526874	0.780246
111	0.0111431	0.182623	2.09989	0.354521	0.527241	0.784392
112	0.0110959	0.15315	1.83984	0.358526	0.524791	0.80056
113	0.0101047	0.132961	1.56954	0.355297	0.522332	0.80056
114	0.0109351	0.117628	1.47753	0.350068	0.515734	0.796796
115	0.0100521	0.0976946	1.12096	0.333574	0.513236	0.770003
116	0.0102629	0.0872835	1.05271	0.333191	0.509876	0.782388
117	0.0100218	0.0897083	1.13446	0.332824	0.500387	0.797685
118	0.0100056	0.0811604	0.90909	0.331647	0.492115	0.82453
119	0.0100056	0.0830546	1.00615	0.316946	0.485353	0.814979
120	0.0100218	0.0871684	1.32574	0.309476	0.481475	0.82453
121	0.0100175	0.0949504	1.16226	0.293188	0.474577	0.82337
122	0.0100056	0.103449	1.15265	0.278723	0.468637	0.830734
123	0.0100175	0.104485	1.17511	0.273318	0.465084	0.850688
124	0.0105937	0.104655	1.23987	0.256216	0.460328	0.845422
125	0.010712	0.11238	1.36408	0.238511	0.457011	0.845422
126	0.0102999	0.127843	1.36408	0.229978	0.453782	0.86391
127	0.0102999	0.175217	2.20606	0.229012	0.450047	0.910804
128	0.0253936	0.622779	10.0697	0.217859	0.450015	0.883201
129	0.0101233	0.228838	3.38674	0.21902	0.448528	0.896773
130	0.0101233	0.152491	2.60684	0.194013	0.447293	0.820546
131	0.0102405	0.112709	1.77565	0.209197	0.446991	0.86391
132	0.0100249	0.100204	1.58689	0.21902	0.447607	0.849031
133	0.0100475	0.0976122	1.38137	0.217859	0.448013	0.821457
134	0.0100475	0.0886737	1.30932	0.233554	0.448602	0.845045
135	0.0100446	0.0789927	1.30932	0.233554	0.447685	0.845045
136	0.0100475	0.0714698	1.10701	0.228349	0.446657	0.833473
137	0.0100765	0.0701495	0.817448	0.220542	0.445041	0.819608
138	0.0100902	0.0775081	1.08224	0.229012	0.445664	0.838415
139	0.0100382	0.0839978	1.11387	0.243921	0.446848	0.838415
140	0.0100382	0.0921145	1.58186	0.252318	0.450506	0.816087
141	0.0100382	0.0976616	1.45447	0.271284	0.455953	0.81527
142	0.0103272	0.127449	1.85374	0.273086	0.463167	0.770003
143	0.0103272	0.18422	2.43393	0.278021	0.465787	0.770003
144	0.0100527	0.278611	3.07287	0.278339	0.469413	0.763816
145	0.106262	1.37584	25.8359	0.277626	0.471218	0.752321
146	0.0146634	0.504153	6.35355	0.278021	0.473864	0.747735
147	0.012163	0.343151	4.3705	0.278452	0.475763	0.747076
148	0.010162	0.392837	4.37789	0.278339	0.479004	0.747122
149	0.224289	2.16492	31.1236	0.290321	0.484813	0.770003
150	0.22024	2.1644	23.6963	0.283173	0.489127	0.752321
151	0.0113383	0.361074	5.49124	0.283173	0.48984	0.752658
152	0.0106705	0.160077	3.09104	0.283173	0.4883	0.752321
153	0.0106052	0.112652	2.14872	0.283173	0.48512	0.752658
154	0.0105105	0.0852582	1.34004	0.282262	0.482824	0.752321
155	0.0100354	0.0811416	0.907803	0.277116	0.480757	0.745946
156	0.0104805	0.0741933	0.781253	0.278021	0.477452	0.752658
157	0.0105104	0.0704833	0.781253	0.272986	0.472661	0.751826
158	0.0100759	0.0665116	0.677	0.266211	0.4675	0.752658
159	0.0100759	0.07422	1.02678	0.262536	0.464973	0.751867
160	0.0100759	0.0714435	0.867639	0.263729	0.462789	0.769986
161	0.0100177	0.0723733	0.944422	0.261575	0.460947	0.769986
162	0.0100626	0.0760869	1.12718	0.262435	0.458905	0.783756
163	0.0100177	0.0821749	1.05398	0.245512	0.455521	0.747122
164	0.0101639	0.0922263	1.36066	0.243472	0.453106	0.752658
165	0.0101665	0.0943751	1.19052	0.236667	0.447579	0.752658
166	0.0102507	0.0942023	1.24157	0.233664	0.44546	0.747122
167	0.0100881	0.116074	1.80047	0.228189	0.443841	0.744046
168	0.0100472	0.179651	2.99937	0.228189	0.444992	0.739804
169	0.0147089	0.463239	7.72768	0.228189	0.44298	0.747122
170	0.125278	1.4229	20.6625	0.228189	0.443074	0.747122
171	0.0172836	0.701463	7.72768	0.228107	0.442891	0.747122
172	0.0172836	0.736717	8.9214	0.228189	0.443618	0.744046
173	0.15	1.71172	32.6117	0.228189	0.444295	0.739804
174	0.0100014	0.315291	4.00494	0.227667	0.444046	0.744046
175	0.0100014	0.201088	2.43024	0.228107	0.442933	0.753152
176	0.0104464	0.16127	1.97987	0.222609	0.441369	0.747122
177	0.0100014	0.13365	1.6592	0.22136	0.44212	0.747122
178	0.0100038	0.130471	1.89315	0.22136	0.443577	0.745946
179	0.0100038	0.133611	2.13976	0.21903	0.443577	0.745946
180	0.0100101	0.1041	1.39711	0.216549	0.443161	0.747578
181	0.0100101	0.115774	3.36422	0.213277	0.438906	0.747578
182	0.0100115	0.0971022	1.46652	0.209319	0.434575	0.753152
183	0.0100253	0.101918	1.82315	0.205378	0.430794	0.747388
184	0.0101125	0.0936551	1.20415	0.202017	0.427276	0.747578
185	0.0100647	0.100574	1.17081	0.199067	0.424682	0.745946
186	0.0100647	0.0920589	1.00808	0.193414	0.419289	0.745946
187	0.0103398	0.0919135	1.10249	0.193195	0.416484	0.751826
188	0.0101729	0.0883758	0.955009	0.188482	0.414173	0.744046
189	0.010036	0.0870655	0.922034	0.188063	0.410579	0.765902
190	0.0100619	0.0825659	0.799116	0.179902	0.407625	0.747022
191	0.0100619	0.0796304	0.796707	0.182663	0.405027	0.771804
192	0.0100619	0.0787861	0.799987	0.174797	0.402796	0.747578
193	0.0100619	0.0762182	0.767166	0.170982	0.400305	0.744046
194	0.0100619	0.0699742	0.692531	0.170279	0.398772	0.747578
195	0.0100367	0.0725727	0.752703	0.166853	0.396712	0.747578
196	0.01005	0.0712266	0.689948	0.168763	0.398031	0.747578
197	0.0100619	0.075313	0.881451	0.161628	0.396995	0.717562
198	0.0101509	0.0909052	1.36975	0.16545	0.395031	0.747022
199	0.0101509	0.11784	3.35115	0.159473	0.39442	0.716171
200	6.97706	26.564	95.5918	0.163342	0.391995	0.747578
201	0.010477	0.29814	12.4138	0.162106	0.392689	0.74284
202	0.0100599	0.145311	2.18151	0.162046	0.390168	0.745946
203	0.0100599	0.122172	1.44881	0.161301	0.387395	0.745946
204	0.0100606	0.116972	1.40125	0.150939	0.383949	0.717272
205	0.0100453	0.114299	1.21685	0.14727	0.380145	0.716171
206	0.0100599	0.116757	1.27919	0.141785	0.374083	0.721459
207	0.0100453	0.116284	1.47569	0.13805	0.36829	0.738465
208	0.0103263	0.0975146	0.898788	0.125382	0.361048	0.716171
209	0.0100453	0.0952661	0.872178	0.123695	0.354388	0.717562
210	0.0100453	0.0916482	0.858578	0.12213	0.349795	0.721717
211	0.0100468	0.0974376	1.02893	0.117041	0.342541	0.715033
212	0.0100245	0.0927134	1.19232	0.109506	0.335667	0.706042
213	0.0100253	0.0889046	1.01181	0.106973	0.326269	0.718232
214	0.0100253	0.0860782	1.01181	0.0973812	0.315467	0.706042
215	0.0100082	0.0879043	1.16917	0.0929011	0.306201	0.74284
216	0.0100253	0.0810332	0.874492	0.0867023	0.299677	0.743715
217	0.0100939	0.0899423	1.05342	0.0811452	0.293615	0.718232
218	0.0102357	0.0923472	1.05342	0.0747101	0.2879	0.716171
219	0.0101069	0.089683	1.05342	0.070716	0.282556	0.718232
220	0.0100939	0.0940217	1.12277	0.0673153	0.277189	0.696044
221	0.0101029	0.103445	1.19532	0.0675618	0.273484	0.687157
222	0.0101029	0.104894	1.19532	0.0639391	0.268015	0.676064
223	0.0101029	0.115489	1.31181	0.0635791	0.26388	0.696044
224	0.0102629	0.134004	1.79609	0.0580651	0.258717	0.668684
225	0.0100252	0.183751	2.26362	0.0574449	0.255152	0.676064
226	0.014051	0.265507	4.65678	0.0570461	0.252996	0.696044
227	0.0251509	0.635493	11.9022	0.0555385	0.251602	0.687726
228	0.0103493	0.252541	3.33129	0.0539029	0.250096	0.687157
229	0.0102393	0.190729	1.99692	0.0555385	0.25205	0.687726
230	0.0102393	0.153446	1.53019	0.0525477	0.251983	0.676064
231	0.0102393	0.137971	1.45897	0.0525477	0.252927	0.693195
232	0.010909	0.124409	1.37166	0.0492768	0.253248	0.676064
233	0.0103962	0.112666	1.24981	0.0502182	0.253661	0.721356
234	0.0100131	0.106096	1.14141	0.0473583	0.250841	0.735932
235	0.0102349	0.0960784	1.30958	0.0424545	0.246387	0.74284
236	0.0101741	0.0886174	1.32136	0.0370962	0.241829	0.715033
237	0.0100377	0.0789362	1.11517	0.0339218	0.235701	0.718232
238	0.0102146	0.068554	0.760424	0.0296606	0.228858	0.695328
239	0.0100144	0.073385	0.805145	0.0265205	0.218932	0.676064
240	0.0102146	0.0705072	0.760424	0.0239272	0.213101	0.695328
241	0.0101071	0.0659887	0.743388	0.02131	0.206103	0.676064
242	0.0101071	0.0725812	0.968149	0.0190042	0.197557	0.668684
243	0.0102659	0.0747542	0.847051	0.0177108	0.190062	0.670561
244	0.0102229	0.0779882	1.04469	0.0160854	0.180194	0.633062
245	0.0100189	0.0781017	0.977209	0.0158203	0.171193	0.634381
246	0.0102742	0.0752203	0.851859	0.015029	0.160891	0.610649
247	0.0100189	0.076713	0.859424	0.0151861	0.150044	0.611097
248	0.0100189	0.0780813	0.962287	0.0141111	0.139505	0.572826
249	0.0100189	0.075896	0.916866	0.0133698	0.130206	0.545639
250	0.0100464	0.0754193	0.840057	0.0129973	0.121802	0.539299
251	0.0100361	0.0782869	0.842705	0.0129973	0.113462	0.538332
252	0.010006	0.0837092	0.96666	0.0120495	0.106507	0.500126
253	0.0100189	0.0822244	0.886725	0.0118575	0.0995366	0.493559
254	0.0100189	0.0821005	0.927567	0.0118474	0.0924942	0.489271
255	0.0100189	0.0810081	0.808551	0.0110838	0.0865448	0.446756
256	0.0100775	0.0889132	1.00407	0.0109295	0.0809036	0.424711
257	0.0100189	0.0840437	0.836016	0.0100333	0.0764099	0.376371
258	0.0105725	0.0936168	1.37549	0.0100324	0.0733604	0.363709
259	0.0105725	0.0944907	1.29005	0.0100324	0.0706721	0.352883
260	0.0101729	0.0919064	1.12897	0.0100324	0.0686692	0.344414
261	0.0106578	0.0942597	1.38224	0.0102302	0.0668756	0.345812
262	0.0106578	0.093428	1.10418	0.0100324	0.0653564	0.331213
263	0.0101535	0.0941118	1.15496	0.0100324	0.0639353	0.325142
264	0.0106579	0.0997286	1.30821	0.0100322	0.0625083	0.318123
265	0.0105619	0.102677	1.31126	0.0100322	0.0613573	0.313373
266	0.0107422	0.0959597	1.25884	0.0100322	0.0600163	0.310539
267	0.0101535	0.094859	1.18712	0.0100412	0.0591908	0.308138
268	0.0101053	0.0910649	1.06285	0.0100324	0.0582584	0.305654
269	0.0101053	0.0975278	1.18275	0.0100322	0.0571441	0.301499
270	0.0100479	0.0930223	1.06407	0.0100322	0.0565931	0.298756
271	0.0100479	0.0884815	1.0728	0.0100322	0.0558102	0.295155
272	0.010005	0.0768483	0.893447	0.0100333	0.0554006	0.293544
273	0.0100479	0.081062	1.21409	0.0100402	0.0546968	0.293026
274	0.0100479	0.0754901	0.935613	0.0100412	0.0543982	0.293026
275	0.0101619	0.0737737	0.937096	0.0100322	0.0539595	0.293026
276	0.0102311	0.0751366	0.94032	0.0100123	0.0538568	0.296054
277	0.010005	0.0744361	0.891098	0.0100402	0.0532304	0.295155
278	0.0100414	0.0802439	0.94032	0.0100322	0.0517389	0.289215
279	0.010005	0.0856425	1.2475	0.0100329	0.0509383	0.284346
280	0.010005	0.0835741	1.09544	0.0100123	0.0498598	0.279447
281	0.0100638	0.101656	1.76817	0.0100038	0.04865	0.272183
282	0.0100638	0.097633	1.56272	0.0100038	0.0471203	0.262782
283	0.0100578	0.108022	1.70153	0.0100405	0.0459836	0.258482
284	0.010114	0.10772	1.58014	0.0100322	0.0448385	0.250228
285	0.0100578	0.108468	1.63636	0.0100322	0.0439296	0.243985
286	0.0100578	0.0950859	1.3531	0.0100085	0.0429215	0.232498
287	0.0100578	0.0870083	1.06111	0.0100305	0.0420306	0.228846
288	0.0100578	0.0935101	1.13757	0.0100038	0.0409604	0.223418
289	0.0112662	0.0899025	1.43164	0.0100038	0.0402589	0.220677
290	0.0100276	0.084095	1.14384	0.0100038	0.039301	0.215308
291	0.0100578	0.0785344	1.06983	0.0100038	0.0382172	0.208587
292	0.0100578	0.0808486	1.22829	0.0100329	0.0372496	0.204813
293	0.0100578	0.0788819	0.960467	0.0100329	0.0364279	0.199067
294	0.0100063	0.0788817	1.10737	0.0100038	0.0356609	0.194385
295	0.0100397	0.0798593	1.37846	0.0100038	0.0347759	0.186605
296	0.0100578	0.0727506	1.06478	0.0100038	0.0342006	0.18305
297	0.0100063	0.0634815	0.760334	0.0100038	0.0338385	0.182462
298	0.0100063	0.0659919	0.691179	0.0100389	0.0331893	0.178104
299	0.0100739	0.0709661	0.788334	0.0100305	0.0325616	0.173187
300	0.0100063	0.0751322	0.939058	0.0100038	0.0320078	0.168304
301	0.0100578	0.080778	1.40248	0.0100038	0.0314469	0.162544
302	0.0102846	0.0841342	1.46447	0.0100051	0.0309349	0.159834
303	0.0100063	0.081884	1.3825	0.0100038	0.0305344	0.158734
304	0.0100578	0.0797807	0.945787	0.0100108	0.0298457	0.153191
305	0.0102934	0.0729105	0.805966	0.0100051	0.0294258	0.148335
306	0.0100063	0.0690181	0.671578	0.0100305	0.0289027	0.144032
307	0.0100063	0.071709	0.824657	0.0100051	0.0284419	0.139763
308	0.0100578	0.0705535	0.823869	0.0100085	0.0279801	0.134525
309	0.0100561	0.0712256	0.940164	0.0100085	0.0275917	0.130171
310	0.010002	0.0777548	1.16385	0.0100305	0.0272591	0.127742
311	0.010002	0.0819137	1.28641	0.0100305	0.0268556	0.122564
312	0.010002	0.0773687	1.16749	0.0100305	0.0262562	0.115469
313	0.0100063	0.0725286	0.868592	0.0100051	0.0258416	0.108202
314	0.0100591	0.0778434	0.951082	0.0100085	0.0254125	0.100913
315	0.0100986	0.0762263	0.752622	0.0100051	0.024969	0.0964896
316	0.0102846	0.0784281	0.751635	0.0100051	0.0246126	0.0923271
317	0.0103043	0.085957	0.869321	0.0100085	0.0242665	0.0883228
318	0.0100563	0.0945527	1.05782	0.0100085	0.0240565	0.0862075
319	0.0105259	0.0996258	1.27409	0.0100051	0.0237535	0.0819707
320	0.0101624	0.0962755	1.2484	0.0100051	0.0234644	0.078341
321	0.0101624	0.0941952	1.11075	0.0100051	0.0232168	0.0739869
322	0.0101624	0.0979592	1.28476	0.0100108	0.0229498	0.0719421
323	0.0101535	0.101018	1.18829	0.0100051	0.0227902	0.0701308
324	0.0101624	0.0896643	0.948108	0.0100051	0.0227116	0.0692249
325	0.0102055	0.0853274	0.840819	0.0100085	0.022515	0.0670936
326	0.0101535	0.0788151	0.775786	0.0100085	0.0223182	0.0653491
327	0.0102512	0.087631	1.05414	0.0100108	0.022158	0.0642565
328	0.0102688	0.0958184	1.55108	0.0100305	0.022026	0.0633062
329	0.0100427	0.117343	2.65997	0.0100085	0.0218964	0.0617538
330	0.0100462	0.114211	1.6358	0.0100046	0.0218225	0.0613054
331	0.0103085	0.144361	2.30961	0.0100051	0.0217455	0.060824
332	0.0100462	0.173748	2.65127	0.0100051	0.021695	0.060824
333	0.0100462	0.24812	3.82092	0.0100305	0.0216559	0.0609184
334	0.0654696	1.2178	26.9091	0.0100046	0.0216014	0.060596
335	0.0139171	0.244209	3.96	0.0100046	0.0215598	0.0601235
336	0.0109463	0.139814	2.39197	0.0100046	0.0214578	0.0595868
337	0.010235	0.122317	1.79881	0.0100051	0.0214384	0.0596663
338	0.0101026	0.105124	1.60664	0.0100051	0.0214	0.0593787
339	0.0100948	0.0913798	1.08188	0.0100051	0.0213511	0.0590772
340	0.0101026	0.0986337	1.20346	0.0100046	0.0213234	0.0586712
341	0.0103548	0.106341	1.57361	0.0100046	0.0213157	0.0582519
342	0.0101026	0.110131	1.59529	0.0100085	0.0212387	0.0577507
343	0.0101026	0.11778	1.59529	0.0100046	0.0211395	0.0566129
344	0.0102606	0.100754	1.48398	0.0100158	0.0210834	0.0563937
345	0.0100045	0.0888503	1.33491	0.0100046	0.0210751	0.0559745
346	0.0103412	0.0804612	0.964644	0.0100046	0.0210581	0.0555501
347	0.0103251	0.0726806	0.762885	0.0100085	0.0210537	0.0552926
348	0.0110047	0.0716147	0.693745	0.0100046	0.0210396	0.0550596
349	0.0100963	0.0769621	0.693745	0.0100046	0.0210117	0.0547591
350	0.0105	0.0769182	0.694399	0.0100046	0.0210325	0.0549096
351	0.0100062	0.0728425	0.629061	0.0100158	0.0210257	0.0546874
352	0.0100062	0.0716978	0.655163	0.0100046	0.0210148	0.054421
353	0.0100258	0.0686455	0.535505	0.0100046	0.0210015	0.0542378
354	0.0102445	0.0698003	0.629061	0.0100034	0.0210025	0.0543212
355	0.0100258	0.0717458	0.774939	0.0100034	0.0209957	0.054421
356	0.0102445	0.0717959	0.67234	0.0100034	0.0209993	0.0541675
357	0.0100593	0.0783058	0.895938	0.0100034	0.0210157	0.0537814
358	0.0100593	0.0776083	0.990889	0.0100034	0.0210466	0.0538779
359	0.0101122	0.0682827	0.73315	0.0100034	0.0210351	0.0536927
360	0.010004	0.0692885	0.639461	0.0100046	0.0210017	0.053589
361	0.0100033	0.0720238	0.800274	0.0100034	0.0210508	0.0536927
362	0.0100033	0.0730205	0.800274	0.0100034	0.0210397	0.0536747
363	0.0100033	0.0639864	0.617592	0.0100034	0.0210274	0.0532098
364	0.0100033	0.061693	0.675118	0.0100034	0.02101	0.0526949
365	0.0100033	0.0621025	0.861075	0.0100034	0.0210139	0.0525496
366	0.0100033	0.0653424	0.780893	0.0100046	0.0210022	0.0525314
367	0.0100033	0.0663845	0.883508	0.0100034	0.0210544	0.0529951
368	0.0100159	0.0757619	1.36285	0.0100046	0.0210968	0.0537181
369	0.0100159	0.0775495	1.3256	0.0100051	0.0211167	0.0537814
370	0.0101631	0.0840952	1.44032	0.0100046	0.0211906	0.0543383
371	0.0100593	0.0831391	1.39848	0.0100034	0.0212057	0.0541601
372	0.0107878	0.0846621	1.42991	0.0100034	0.0212661	0.0543212
373	0.0101631	0.0777737	0.949711	0.0100034	0.0213198	0.0544218
374	0.0100589	0.0712461	0.801174	0.0100034	0.0214327	0.0549485
375	0.0107878	0.0765671	0.859661	0.0100034	0.0214045	0.0546874
376	0.0111848	0.0837662	1.14526	0.0100034	0.0214559	0.0549005
377	0.0106502	0.0850348	1.10722	0.0100034	0.0217087	0.0563745
378	0.0107655	0.0787669	0.808023	0.0100046	0.0216861	0.0565243
379	0.010041	0.0826974	0.858314	0.0100034	0.021775	0.0570013
380	0.0104547	0.0869867	1.02227	0.0100034	0.0217393	0.0566529
381	0.0104547	0.0916353	1.09422	0.0100034	0.021802	0.0570461
382	0.0104547	0.104468	1.1755	0.0100046	0.0218903	0.0576379
383	0.011067	0.104557	1.33997	0.0100034	0.0219316	0.0578819
384	0.0100714	0.100227	1.22056	0.010019	0.0219876	0.0581981
385	0.0100589	0.0923684	1.25537	0.0100034	0.0220052	0.0580169
386	0.0100714	0.0770909	0.976125	0.0100034	0.0219949	0.0575022
387	0.0100962	0.0718149	0.793476	0.0100046	0.0219588	0.0568544
388	0.0100962	0.0711301	0.634787	0.0100034	0.0220196	0.0571155
389	0.0100714	0.0793623	0.900045	0.0100046	0.0219958	0.0568544
390	0.0100706	0.0857342	1.129	0.0100034	0.0220246	0.0570013
391	0.0100714	0.0875577	0.992812	0.0100034	0.022104	0.0572829
392	0.01007	0.0926382	1.26191	0.0100034	0.0221414	0.0572601
393	0.0100706	0.0976552	1.29453	0.0100046	0.022163	0.0576379
394	0.0100714	0.105273	1.51915	0.0100034	0.0221946	0.0579576
395	0.0100714	0.108365	1.49382	0.0100034	0.0222733	0.0581573
396	0.0100714	0.109047	1.51915	0.0100034	0.0223946	0.058921
397	0.0100706	0.101354	1.27261	0.0100034	0.022497	0.0593787
398	0.010355	0.0977778	1.14415	0.0100034	0.022542	0.0595154
399	0.0101812	0.107277	1.64263	0.0100034	0.022603	0.0602184
400	0.0100714	0.107189	1.47514	0.0100034	0.0226662	0.0605918
401	0.0104911	0.100552	1.32169	0.0100034	0.0227768	0.061197
402	0.0102013	0.0975857	1.18713	0.0100051	0.0227733	0.0609337
403	0.0102013	0.101357	1.25729	0.0100034	0.0228499	0.0613582
404	0.0102013	0.110654	1.50353	0.0100034	0.0228959	0.0617543
405	0.0100714	0.0960079	1.14505	0.0100034	0.0229602	0.0625392
406	0.0102097	0.0853514	0.879916	0.0100034	0.022966	0.0624607
407	0.010351	0.0851259	0.879916	0.0100034	0.0229797	0.0631264
408	0.0100836	0.0950627	1.15613	0.0100034	0.0229649	0.0626977
409	0.0100051	0.0950046	1.05314	0.0100034	0.0230564	0.0644103
410	0.0100051	0.0986397	1.18476	0.0100034	0.0232238	0.0655178
411	0.0100355	0.101962	1.21717	0.0100034	0.0232644	0.0657027
412	0.0100836	0.0992183	1.1744	0.0100051	0.0233738	0.0676069
413	0.010371	0.105032	1.1587	0.0100034	0.0234843	0.068605
414	0.0100355	0.115414	1.37724	0.0100034	0.0235901	0.0692328
415	0.0100355	0.11095	1.12268	0.0100034	0.0239033	0.0713151
416	0.0100355	0.116733	1.61864	0.0100034	0.0237229	0.069831
417	0.0100355	0.099537	1.00538	0.0100034	0.02347	0.067123
418	0.0101741	0.118878	1.61322	0.0100034	0.02349	0.0656689
419	0.0105125	0.116952	1.47465	0.0100034	0.0234543	0.0656689
420	0.0116355	0.168453	2.44074	0.0100034	0.023366	0.0649831
421	0.0160474	0.23471	4.1178	0.0100034	0.0235926	0.0672809
422	0.0144235	0.38508	4.68998	0.0100026	0.0235181	0.0657353
423	0.104262	1.26178	21.4514	0.0100034	0.0233319	0.0647833
424	0.104297	1.08847	8.64121	0.0100026	0.0231784	0.0631641
425	0.104262	1.24427	9.47781	0.0100026	0.0228465	0.0602184
426	0.0109002	0.297917	3.5785	0.0100034	0.0226429	0.058512
427	0.0103363	0.146595	2.02318	0.0100026	0.0225473	0.0576888
428	0.0100538	0.106045	1.24439	0.0100026	0.0224934	0.0572829
429	0.0101868	0.0938092	1.17623	0.0100034	0.0224004	0.0567349
430	0.0101868	0.0861972	1.15058	0.0100026	0.0223004	0.0562342
431	0.0102885	0.0778443	0.864549	0.0100034	0.0222546	0.0560089
432	0.0101367	0.0724569	0.877903	0.0100034	0.0221576	0.0554527
433	0.0100183	0.062551	0.713004	0.0100026	0.0222303	0.0555501
434	0.0100251	0.0554988	0.582017	0.0100026	0.0221343	0.0551445
435	0.0100747	0.0532531	0.525096	0.0100051	0.0221066	0.0550513
436	0.0101084	0.0632736	0.823235	0.0100026	0.0220928	0.0547591
437	0.0100183	0.0649691	0.845844	0.0100026	0.0221442	0.0552665
438	0.0100183	0.066084	0.801303	0.0100026	0.0221004	0.0551445
439	0.0100183	0.0640089	0.652789	0.0100245	0.0220806	0.0550513
440	0.0100183	0.0726068	0.855205	0.0100198	0.0220557	0.0548169
441	0.0100183	0.0745322	0.946691	0.0100322	0.022035	0.0547591
442	0.0100183	0.072781	0.745903	0.0100198	0.021989	0.0545873
443	0.0100183	0.0861128	1.04686	0.0100322	0.0220155	0.0547591
444	0.0100183	0.095583	1.21534	0.0100245	0.0220076	0.0548169
445	0.0100183	0.0931113	1.09868	0.0100085	0.0219745	0.054358
446	0.0100183	0.0985087	1.18669	0.0100051	0.0220068	0.054358
447	0.0103555	0.103185	1.24167	0.0100198	0.0220054	0.054358
448	0.0105895	0.112374	1.53827	0.0100198	0.0219633	0.0542301
449	0.0104291	0.141623	2.22721	0.0100051	0.0219131	0.0534814
450	0.0104167	0.189667	2.58178	0.0100245	0.0219233	0.0534814
451	0.0104167	0.30358	3.79081	0.0100245	0.0219	0.0531404
452	0.0276901	0.684289	10.3715	0.0100322	0.0219646	0.0534814
453	0.0116444	0.242591	2.77125	0.0100329	0.0219955	0.0534814
454	0.0110223	0.17296	2.09213	0.0100322	0.022023	0.0534814
455	0.0104846	0.13584	1.35433	0.0100322	0.0220637	0.0535789
456	0.010219	0.120482	1.17692	0.0100329	0.022093	0.0536162
457	0.0101477	0.10731	1.01037	0.0100322	0.0221326	0.0536927
458	0.0101477	0.0940662	0.821207	0.0100322	0.0221613	0.0537165
459	0.0101477	0.0859617	0.858637	0.0100085	0.0222341	0.0540213
460	0.0100364	0.0781585	0.884183	0.0100322	0.0222772	0.0542059
461	0.0100364	0.0679237	0.636762	0.0100245	0.0222716	0.0540213
462	0.0100364	0.0609871	0.584349	0.0100245	0.0223079	0.0542301
463	0.0100716	0.065941	0.77329	0.0100322	0.0223185	0.0543383
464	0.0100364	0.066808	0.805659	0.0100245	0.0223926	0.054358
465	0.010161	0.0658754	0.833537	0.0100051	0.0224345	0.0544652
466	0.010161	0.0657223	0.759391	0.0100051	0.0223935	0.0544652
467	0.0100416	0.072607	1.042	0.0100051	0.022488	0.0548169
468	0.0100375	0.0772729	1.02424	0.0100082	0.0225551	0.0552378
469	0.0100375	0.0865031	1.31703	0.0100082	0.0225814	0.0552378
470	0.0102312	0.113719	1.70908	0.0100051	0.0226833	0.0558995
471	0.0100375	0.140396	1.90836	0.0100082	0.0227524	0.0562679
472	0.0100375	0.19418	2.58145	0.0100322	0.0228516	0.0572812
473	0.0102182	0.264936	3.09411	0.0100051	0.0229217	0.0579222
474	0.084867	0.97232	12.8751	0.0100051	0.0229507	0.0583728
475	0.0120387	0.364822	5.18518	0.0100082	0.0230494	0.0593063
476	0.0110541	0.207696	2.39928	0.0100322	0.023163	0.0604098
477	0.0112725	0.180093	2.29263	0.0100082	0.023263	0.0608811
478	0.0102345	0.15465	2.38134	0.0100082	0.0233686	0.0612921
479	0.0101304	0.138847	2.19507	0.0100322	0.02348	0.0620829
480	0.0100102	0.107911	1.40482	0.0100082	0.0236328	0.0625487
481	0.0100102	0.0934347	0.974162	0.0100322	0.0237902	0.0642227
482	0.0100102	0.0930438	1.18483	0.0100082	0.0239138	0.0645291
483	0.0100102	0.0914385	1.15227	0.0100369	0.0241036	0.0657353
484	0.0102437	0.0966246	1.37369	0.0100082	0.024265	0.0667281
485	0.0102408	0.0957097	1.79689	0.0100082	0.0244482	0.0680604
486	0.0100102	0.0933502	1.48931	0.0100082	0.0246566	0.0691954
487	0.0102408	0.0943639	1.53741	0.0100082	0.0248776	0.0700652
488	0.0102408	0.09675	1.56319	0.0100082	0.0251056	0.0713558
489	0.0100102	0.0973403	1.30812	0.0100082	0.0254124	0.073821
490	0.0100555	0.0934778	1.22199	0.0100082	0.025758	0.0752913
491	0.0100005	0.0956336	1.24541	0.0100082	0.0260066	0.0762457
492	0.0100005	0.0858755	1.02026	0.0100322	0.0264614	0.0803979
493	0.0100005	0.0892981	1.01215	0.0100322	0.0267458	0.0824023
494	0.0100005	0.0932611	1.38896	0.0100082	0.0271033	0.0845393
495	0.0102408	0.0934918	1.39993	0.0100082	0.0272696	0.0858062
496	0.0102408	0.0804102	0.986284	0.0100082	0.0276536	0.0885643
497	0.0100216	0.08363	1.01273	0.0100082	0.0279315	0.0904153
498	0.0100216	0.0772954	1.01273	0.0100082	0.0280897	0.091458
499	0.0101241	0.0701368	1.01273	0.0100082	0.028214	0.0918717
500	0.0101241	0.0611454	0.871672	0.0100082	0.0284662	0.0925162
501	0.0100496	0.0630891	0.915636	0.0100082	0.0286571	0.0946078
502	0.0100496	0.0643981	1.00627	0.0100082	0.028821	0.0963183
503	0.0100427	0.0605006	0.871413	0.0100322	0.0289782	0.0974134
504	0.0100533	0.0621615	1.07753	0.0100336	0.029158	0.0988776
505	0.010251	0.065958	1.17294	0.0100322	0.029231	0.0987717
506	0.0101333	0.0627431	0.871413	0.0100082	0.0294606	0.0993793
507	0.0101333	0.0683074	1.12234	0.0100322	0.0296357	0.100614
508	0.0101333	0.0687989	0.92086	0.0100082	0.0298502	0.102583
509	0.0103082	0.0768923	1.16337	0.0100082	0.0300227	0.103862
510	0.0100795	0.0773554	1.17902	0.0100082	0.0302277	0.105114
511	0.0100128	0.0795156	1.22052	0.0100082	0.0305783	0.108436
512	0.0100795	0.0842279	1.16663	0.0100082	0.0307955	0.109866
513	0.0100128	0.0844317	1.29961	0.0100082	0.0311528	0.113328
514	0.0100903	0.0772436	1.02793	0.0100082	0.0313987	0.115209
515	0.0100128	0.0748751	0.935715	0.0100082	0.0313863	0.114897
516	0.0100903	0.0789219	1.10314	0.0100053	0.0315771	0.115481
517	0.0100708	0.104264	1.74091	0.0100322	0.031701	0.11669
518	0.0100128	0.135084	2.06097	0.0100053	0.0318544	0.117714
519	0.0100903	0.1875	2.58686	0.0100435	0.032341	0.123514
520	0.0100903	0.296062	3.75569	0.0100337	0.0322813	0.123606
521	0.0420499	1.11501	16.9897	0.0100337	0.0323588	0.124939
522	0.0109215	0.244974	4.89706	0.0100436	0.0322909	0.125615
523	0.0102733	0.150913	2.32355	0.0100366	0.0322671	0.125282
524	0.0100995	0.12665	2.07789	0.0100337	0.0322215	0.125282
525	0.0100037	0.124442	2.00138	0.0100236	0.0321864	0.125064
526	0.0102687	0.119923	2.07789	0.0100053	0.0321896	0.124177
527	0.0100113	0.114269	1.74994	0.0100337	0.0322379	0.125282
528	0.0100129	0.125145	2.11416	0.0100366	0.0323918	0.126487
529	0.0100129	0.108224	1.77677	0.0100053	0.0326663	0.128985
530	0.0100129	0.0942356	1.41509	0.0100236	0.0329671	0.132409
531	0.0100879	0.0786396	0.980549	0.0100236	0.0331887	0.13446
532	0.0100213	0.078825	0.955566	0.0100337	0.0334784	0.136227
533	0.0100879	0.0739833	0.818354	0.0100053	0.033705	0.139011
534	0.0100899	0.0751151	0.867835	0.0100053	0.0339712	0.141631
535	0.0100213	0.0793829	0.844745	0.0100337	0.0341605	0.144602
536	0.0100899	0.0761838	0.796709	0.0100053	0.0343526	0.14666
537	0.0101238	0.0756903	0.989516	0.0100236	0.0347107	0.152634
538	0.0100017	0.076966	1.03554	0.010031	0.0349591	0.157129
539	0.0100899	0.0854715	1.13554	0.0100053	0.0352967	0.16376
540	0.0100899	0.0859418	1.17662	0.0100236	0.0358425	0.1719
541	0.0100922	0.0910106	1.29539	0.0100271	0.0365761	0.187701
542	0.0100899	0.0891334	1.09908	0.0100053	0.0378482	0.211297
543	0.0100899	0.0748553	0.93452	0.0100068	0.0435006	0.368047
544	0.0100922	0.0872162	1.42577	0.0100236	0.0497247	0.943466
545	0.0101511	0.0927082	1.23423	0.0100053	0.0563075	3.01005
546	0.0105312	0.109082	1.37657	0.0100053	0.0628145	6.35689
547	0.0100939	0.117115	1.30449	0.0100369	0.070393	9.40868
548	0.010014	0.113432	1.41459	0.0100053	0.079611	13.012
549	0.010014	0.110471	1.52105	0.0100053	0.0892825	17.4375
550	0.010014	0.112582	2.06784
