# Supplementary material for: Contrasting patterns of nucleotide polymorphism suggest different selective regimes within different parts of the PgiC1 gene in Festuca ovina L
Source: Hereditas. 2017 May 18;154:11. doi: 10.1186/s41065-017-0032-6 (PMC5437402; doi:10.1186/s41065-017-0032-6)
Supplement: Supplementary file 6 — The estimated (normalized) conservation scores for each PGI amino acid site. (XLS 49 kb) [file 41065_2017_32_MOESM6_ESM.xls]

## Sheet: S4_Table.txt
PGI amino acid position	Normalized conservation score		PGI amino acid position	Normalized conservation score		PGI amino acid position	Normalized conservation score
7	-0.206		49	0.277		91	-0.891
8	-0.089		50	0.816		92	1.151
9	2.168		51	-0.892		93	-0.892
10	-0.010		52	0.222		94	-0.391
11	1.775		53	-0.821		95	-0.894
12	0.244		54	-0.832		96	-0.847
13	0.137		55	-0.651		97	-0.893
14	1.589		56	-0.142		98	0.283
15	0.297		57	-0.172		99	-0.894
16	-0.807		58	0.121		100	-0.847
17	2.769		59	1.618		101	-0.892
18	2.552		60	0.596		102	-0.556
19	-0.656		61	-0.707		103	-0.282
20	1.724		62	0.826		104	0.060
21	3.158		63	3.160		105	0.142
22	3.042		64	0.379		106	0.901
23	1.426		65	-0.886		107	0.373
24	1.890		66	3.131		108	-0.020
25	3.084		67	2.508		109	3.160
26	1.617		68	-0.649		110	-0.487
27	0.463		69	-0.765		111	-0.510
28	-0.243		70	1.556		112	-0.722
29	0.040		71	0.461		113	1.212
30	1.401		72	0.559		114	-0.372
31	-0.166		73	1.574		115	-0.851
32	-0.678		74	-0.053		116	-0.464
33	3.160		75	2.220		117	-0.334
34	-0.514		76	3.094		118	1.357
35	1.516		77	0.263		119	-0.648
36	3.160		78	-0.333		120	-0.008
37	-0.892		79	1.775		121	1.020
38	-0.177		80	0.599		122	-0.851
39	1.732		81	-0.801		123	-0.680
40	1.215		82	-0.634		124	1.484
41	0.363		83	0.999		125	0.105
42	-0.258		84	-0.845		126	-0.734
43	1.295		85	0.538		127	0.561
44	1.221		86	0.858		128	3.160
45	0.567		87	-0.810		129	-0.844
46	1.241		88	-0.895		130	0.433
47	0.466		89	1.528		131	1.641
48	0.235		90	-0.855		132	1.238
PGI amino acid position	Normalized conservation score		PGI amino acid position	Normalized conservation score		PGI amino acid position	Normalized conservation score
133	-0.235		181	0.145		229	2.967
134	-0.355		182	1.000		230	-0.866
135	0.231		183	0.422		231	-0.045
136	-0.844		184	-0.615		232	-0.216
137	1.653		185	-0.720		233	3.145
138	-0.411		186	-0.781		234	1.670
139	0.720		187	-0.858		235	-0.252
140	-0.885		188	-0.895		236	0.386
141	0.560		189	-0.584		237	1.612
142	-0.608		190	-0.892		238	1.897
143	-0.804		191	-0.446		239	-0.099
144	-0.071		192	-0.467		240	-0.385
145	1.527		193	-0.714		241	-0.347
146	-0.658		194	-0.008		242	-0.104
147	-0.233		195	0.175		243	-0.893
148	-0.410		196	-0.512		244	-0.845
149	-0.271		197	-0.230		245	-0.488
150	-0.669		198	-0.010		246	-0.894
151	-0.808		199	0.354		247	-0.390
152	-0.658		200	1.745		248	-0.896
153	-0.885		201	-0.137		249	-0.895
154	-0.894		202	0.377		250	-0.832
155	-0.885		203	-0.456		251	0.855
156	-0.885		204	-0.401		252	1.404
157	-0.896		205	-0.531		253	0.748
158	-0.837		206	-0.751		254	-0.829
159	-0.886		207	-0.807		255	2.002
160	-0.885		208	-0.728		256	1.491
161	-0.887		209	-0.276		257	-0.885
162	0.206		210	-0.216		258	-0.885
163	-0.870		211	-0.653		259	-0.894
164	-0.621		212	-0.896		260	-0.710
165	-0.298		213	-0.890		261	0.577
166	-0.206		214	-0.875		262	1.666
167	-0.764		215	-0.885		263	-0.853
168	-0.886		216	-0.814		264	-0.776
169	0.304		217	-0.895		265	-0.885
170	0.494		218	-0.508		266	0.073
171	0.049		219	-0.891		267	-0.842
172	0.722		220	-0.895		268	-0.866
173	0.595		221	-0.447		269	-0.841
174	0.300		222	-0.624		270	-0.866
175	1.378		223	-0.895		271	-0.894
176	2.102		224	-0.894		272	-0.885
177	2.823		225	0.889		273	-0.885
178	0.844		226	-0.022		274	-0.892
179	0.747		227	-0.763		275	-0.752
180	1.106		228	-0.662		276	-0.896
PGI amino acid position	Normalized conservation score		PGI amino acid position	Normalized conservation score		PGI amino acid position	Normalized conservation score
277	-0.320		325	-0.061		373	-0.654
278	-0.142		326	-0.474		374	1.509
279	-0.896		327	0.400		375	0.359
280	-0.765		328	-0.785		376	0.943
281	-0.767		329	-0.567		377	-0.814
282	-0.885		330	0.278		378	-0.803
283	-0.133		331	-0.376		379	-0.459
284	-0.767		332	-0.590		380	-0.422
285	-0.663		333	0.870		381	-0.390
286	-0.695		334	0.342		382	-0.639
287	-0.465		335	-0.362		383	-0.885
288	0.013		336	0.477		384	-0.636
289	0.268		337	-0.370		385	-0.634
290	0.183		338	0.232		386	-0.845
291	-0.885		339	-0.675		387	-0.875
292	0.421		340	-0.286		388	-0.874
293	0.701		341	-0.733		389	-0.769
294	0.151		342	-0.815		390	-0.892
295	-0.557		343	-0.884		391	-0.893
296	0.550		344	-0.515		392	-0.787
297	0.915		345	-0.790		393	-0.800
298	-0.381		346	-0.508		394	-0.531
299	-0.886		347	-0.125		395	-0.892
300	1.572		348	-0.123		396	-0.886
301	-0.885		349	-0.535		397	-0.605
302	-0.607		350	-0.411		398	-0.893
303	-0.153		351	-0.271		399	-0.892
304	0.572		352	-0.780		400	-0.845
305	-0.367		353	-0.844		401	0.477
306	-0.892		354	-0.477		402	0.717
307	1.164		355	-0.892		403	-0.495
308	-0.822		356	-0.892		404	-0.815
309	-0.844		357	-0.427		405	0.178
310	0.487		358	-0.478		406	-0.867
311	1.133		359	-0.894		407	-0.719
312	0.101		360	-0.891		408	-0.380
313	0.239		361	-0.896		409	-0.414
314	0.832		362	-0.874		410	-0.184
315	0.252		363	-0.885		411	0.078
316	1.802		364	-0.890		412	1.509
317	-0.874		365	0.556		413	-0.200
318	0.353		366	-0.502		414	-0.022
319	-0.887		367	0.048		415	-0.213
320	-0.199		368	-0.131		416	0.078
321	0.060		369	1.065		417	0.848
322	0.017		370	-0.845		418	0.165
323	-0.587		371	3.126		419	0.013
324	-0.318		372	1.922		420	1.835
PGI amino acid position	Normalized conservation score		PGI amino acid position	Normalized conservation score		PGI amino acid position	Normalized conservation score
421	1.349		465	-0.845		509	-0.892
422	1.319		466	1.081		510	-0.790
423	1.122		467	-0.885		511	-0.885
424	0.892		468	-0.810		512	-0.894
425	0.572		469	-0.337		513	-0.891
426	-0.776		470	-0.887		514	-0.846
427	-0.870		471	-0.508		515	-0.885
428	1.375		472	-0.600		516	-0.890
429	-0.061		473	-0.651		517	-0.505
430	-0.767		474	-0.242		518	-0.771
431	-0.070		475	-0.150		519	-0.873
432	-0.520		476	0.856		520	0.348
433	-0.895		477	1.535		521	0.846
434	-0.205		478	0.914		522	-0.674
435	-0.207		479	-0.147		523	0.200
436	-0.894		480	-0.415		524	-0.352
437	-0.892		481	-0.853		525	-0.257
438	-0.445		482	1.417		526	-0.523
439	-0.634		483	0.366		527	2.385
440	-0.852		484	-0.612		528	1.931
441	-0.846		485	-0.885		529	0.458
442	-0.756		486	0.446		530	-0.505
443	0.414		487	-0.727		531	0.118
444	-0.885		488	-0.432		532	1.355
445	-0.713		489	-0.830		533	3.160
446	-0.047		490	-0.000		534	3.160
447	2.004		491	-0.884		535	3.160
448	0.944		492	-0.891		536	0.346
449	0.170		493	-0.823		537	2.264
450	-0.465		494	-0.559		538	0.781
451	0.868		495	-0.652		539	-0.660
452	0.643		496	-0.765		540	-0.868
453	-0.714		497	-0.238		541	0.088
454	-0.106		498	-0.711		542	-0.896
455	1.102		499	-0.807		543	-0.875
456	1.243		500	0.322		544	-0.508
457	1.407		501	-0.004		545	0.129
458	3.070		502	-0.642		546	-0.726
459	0.264		503	0.064		547	-0.608
460	0.389		504	-0.555		548	-0.208
461	-0.329		505	-0.361		549	0.985
462	-0.553		506	-0.744		550	0.147
463	-0.360		507	-0.418
464	-0.376		508	-0.892
